# Supplementary material for: Integrated wafer-scale ultra-flat graphene by gradient surface energy modulation
Source: Nat Commun. 2022 Sep 15;13:5410. doi: 10.1038/s41467-022-33135-w (PMC9477858; doi:10.1038/s41467-022-33135-w)
Supplement: Supplementary file 5 — Source Data [file 41467_2022_33135_MOESM5_ESM.xlsx]

## Sheet: Figure 1c
x	y	xEr±	yEr±
Contac angle (°)	surface energy (mJ m-2)
26.6	65.9	1.9	1.99	SiO2/Si
87.3	26.5	3	2.8	Graphene/borneol
101.1	17.1	1.3	2	PMMA
112.2	11.6	2.9	2.6	PDMS

## Sheet: Figure 1e
Coverage (%)
99.8666
99.8509
99.9337
99.9393
99.7922
99.9374
99.9269
99.9822
100
99.8979
99.8574
99.6489
99.8577
99.7733
99.9433
99.9911
99.9836
99.9517
99.931
99.9644
99.8334
99.9848
99.8397
99.8704
99.7726
99.9754
99.9626
99.8933
99.9953
99.9639
99.9365
99.7729
99.9614
99.996
99.8387
99.9943
99.9034
99.9668
99.2977
99.1882
99.9485
99.8298
99.9375
99.8997
99.7889
99.9412
99.7504
99.9582
99.9489
99.8277
99.9713
99.8943
99.9911
99.8683
99.8646
99.8131
99.9057
99.9835
99.989
99.8058
99.095
99.9638
99.9411
99.7607
99.8649
99.9383
99.9048
99.9992
99.6898
99.9229
99.9448
99.7964
99.884
99.9426
99.6636
99.9787
98.9964
99.9673
99.9659
99.4254
99.8008
99.9863
99.9356
99.9022
99.9059
99.773
99.4815
99.9676
99.6276
99.9591
99.9919
99.9073
99.1453
99.9839
99.7825
99.8967
99.9616
99.9171
99.8985
99.4752

## Sheet: Figure 1g
Number of particles per 10×10 μm2
GSE-transferred	PMMA-transferred
20	110
20	75
16	97
17	89
16	78
13	114
22	74
18	84
22	86
20	110
15	71
22	78
32	88
36	73
21	85
18	68
22	172
18	178
26	104
27	166
19	114
20	100
15	80
19	73
36	102
16	112
13	94
16	112
10	65
18	90
15	60
12	80
19	107
11	80
33	97
25	99
28	82
27	92
22	95
17	98
33	60
19	78
26	88
8	76
25	96
15	91
14	73
12	98
11	102
29	104
25
32
15
18
10
8
35
27
30
7
19
21
21
11
16
21
27
23
15
30
20
19
19
24
33
26
19
16
16
32

## Sheet: Figure1h
Number of wrinkles per 5×5 μm2
Rough graphene	Ultra-flat graphene
26	2
18	2
16	2
14	2
13	1
18	0
15	0
15	0
24	0
30	0
22	0
16	0
22	0
22	0
19	0
20	0
40	0
55	0
44	0
28	0
29	1
23	0
15	1
21	2
22	0
21	0
25	1
27	0
23	0
24	1
	1

## Sheet: Figure 2a
r (mm)	θ (°)	Rs (Ω sq-1)
0	0	764.531
4.2	0	685.666
4.44	315	661.697
4.44	270	635.18
4.44	225	653.15
4.44	180	700.321
4.44	135	751.506
4.44	90	663.181
4.44	45	679.736
8.39	360	639.676
8.89	157.5	657.136
8.89	292.5	651.142
8.89	67.5	667.81
8.89	337.5	682.839
8.89	45	669.294
8.89	247.5	719.672
8.89	270	647.692
8.89	135	686.709
8.89	202.5	671.137
8.89	90	659.942
8.89	225	671.724
8.89	315	658.991
8.89	22.5	667.373
8.89	180	664.114
8.89	112.5	673.068
12.59	0	697.403
13.03	345	708.5
13.03	15	665.892
13.33	255	715.706
13.33	240	682.284
13.33	30	648.945
13.33	45	645.203
13.33	330	677.625
13.33	315	620.18
13.33	135	699.552
13.33	285	655.07
13.33	75	656.693
13.33	180	692.152
13.33	300	653.379
13.33	120	686.017
13.33	210	726.257
13.33	270	636.088
13.33	225	653.197
13.33	150	704.789
13.33	165	709.294
13.33	105	674.677
13.33	60	657.571
13.33	90	668.034
13.33	195	660.972
16.78	360	680.73
17.11	11.25	663.433
17.11	348.75	652.324
17.78	270	705.437
17.78	157.5	716.666
17.78	45	639.904
17.78	337.5	652.867
17.78	90	677.969
17.78	33.75	628.922
17.78	56.25	628.049
17.78	213.75	660.778
17.78	191.25	700.942
17.78	101.25	695.995
17.78	315	622.874
17.78	202.5	661.335
17.78	236.25	657.371
17.78	22.5	635.896
17.78	146.25	680.356
17.78	326.25	646.935
17.78	225	674.459
17.78	67.5	718.664
17.78	168.75	688.814
17.78	247.5	703
17.78	258.75	650.798
17.78	135	698.642
17.78	180	729.998
17.78	123.75	674.179
17.78	292.5	619.467
17.78	303.75	628.177
20.98	0	673.877
21.24	351	701.514
21.24	9	662.287
22.06	18	659.691
22.06	342	638.919
22.22	171	686.511
22.22	153	711.245
22.22	297	633.724
22.22	81	662.311
22.22	252	673.032
22.22	72	716.577
22.22	144	678.704
22.22	315	602.658
22.22	117	671.311
22.22	234	655.792
22.22	162	691.03
22.22	225	658.476
22.22	270	693.694
22.22	216	658.004
22.22	180	678.623
22.22	207	642.144
22.22	189	665.425
22.22	198	646.412
22.22	279	731.704
22.22	90	694.802
22.22	126	664.161
22.22	27	617.842
22.22	36	669.671
22.22	99	659.945
22.22	333	638.664
22.22	45	687.029
22.22	324	657.1
22.22	288	690.377
22.22	54	657.913
22.22	135	694.161
22.22	63	627.993
22.22	243	651.242
22.22	306	564.766
22.22	261	699.764
25.17	360	656.217
25.39	352.5	629.211
25.39	7.5	621.812
26.06	15	677.316
26.06	345	656.02
26.67	262.5	699.426
26.67	60	656.035
26.67	127.5	709.826
26.67	277.5	678.513
26.67	255	661.853
26.67	300	654.575
26.67	135	680.484
26.67	82.5	643.786
26.67	75	660.105
26.67	120	656.544
26.67	202.5	675.755
26.67	307.5	717.938
26.67	270	661.334
26.67	187.5	706.75
26.67	247.5	611.602
26.67	315	651.051
26.67	142.5	628.831
26.67	195	717.161
26.67	210	714.677
26.67	67.5	603.317
26.67	90	751.559
26.67	240	678.987
26.67	150	721.32
26.67	292.5	716.848
26.67	105	741.122
26.67	22.5	634.983
26.67	30	643.194
26.67	112.5	672.858
26.67	52.5	680.303
26.67	322.5	641.629
26.67	217.5	764.163
26.67	157.5	736.291
26.67	232.5	625.472
26.67	337.5	609.77
26.67	180	706.71
26.67	97.5	672.557
26.67	225	601.911
26.67	165	626.088
26.67	45	607.493
26.67	330	665.605
26.67	172.5	658.479
26.67	285	691.675
26.67	37.5	643.083
29.37	0	652.644
29.55	353.571	646.688
29.55	6.429	672.919
30.12	12.857	687.334
30.12	347.143	639.717
31.11	45	639.839
31.11	218.571	756.371
31.11	276.429	688.881
31.11	231.429	639.32
31.11	32.143	641.799
31.11	321.428	598.468
31.11	237.857	622.305
31.11	289.286	695.055
31.11	180	617.669
31.11	244.286	641.395
31.11	334.286	647.21
31.11	315	643.416
31.11	186.429	662.455
31.11	70.714	621.874
31.11	282.857	664.949
31.11	270	655.167
31.11	250.714	646.195
31.11	302.143	623.12
31.11	257.143	640.9
31.11	199.286	656.145
31.11	263.571	661.834
31.11	225	710.725
31.11	295.714	675.886
31.11	90	591.342
31.11	83.571	640.484
31.11	147.857	631.392
31.11	192.857	580.415
31.11	141.429	656.495
31.11	19.286	616.691
31.11	115.714	611.119
31.11	154.286	726.012
31.11	205.714	686.82
31.11	25.714	655.112
31.11	122.143	664.636
31.11	77.143	657.115
31.11	340.714	633.987
31.11	212.143	757.171
31.11	308.571	678.524
31.11	38.571	650.769
31.11	109.286	637.05
31.11	64.286	632.163
31.11	96.429	687.812
31.11	135	703.655
31.11	327.857	658.871
31.11	160.714	687.347
31.11	173.571	651.534
31.11	102.857	617.25
31.11	51.429	585.141
31.11	167.143	656.55
33.56	360	685.488
33.73	354.375	663.155
33.73	5.625	615.138
34.22	11.25	592.633
34.22	348.75	628.999
35.07	343.125	628.745
35.07	16.875	631.287
35.56	39.375	655.058
35.56	163.125	589.549
35.56	320.625	620.482
35.56	213.75	742.897
35.56	157.5	657.956
35.56	67.5	630.753
35.56	78.75	621.916
35.56	331.875	642.659
35.56	174.375	663.332
35.56	241.875	623.968
35.56	326.25	616.117
35.56	146.25	688.733
35.56	90	647.91
35.56	247.5	639.329
35.56	151.875	629.32
35.56	73.125	630.293
35.56	286.875	592.217
35.56	95.625	649.111
35.56	315	639.687
35.56	61.875	606.205
35.56	253.125	597.774
35.56	135	640.873
35.56	50.625	607.047
35.56	196.875	644.592
35.56	129.375	636.902
35.56	270	719.372
35.56	258.75	664.613
35.56	337.5	635.116
35.56	123.75	597.351
35.56	28.125	608.592
35.56	22.5	606.592
35.56	264.375	640.11
35.56	56.25	631.524
35.56	118.125	559.549
35.56	168.75	675.272
35.56	309.375	688.25
35.56	112.5	540.209
35.56	45	684.755
35.56	236.25	631.772
35.56	303.75	654.948
35.56	106.875	604.851
35.56	191.25	643.624
35.56	202.5	678.982
35.56	275.625	632.772
35.56	180	626.781
35.56	185.625	612.587
35.56	101.25	581.04
35.56	292.5	680.488
35.56	281.25	638.291
35.56	219.375	733.313
35.56	230.625	605.523
35.56	84.375	605.13
35.56	298.125	658.711
35.56	33.75	626.515
37.76	0	631.737
37.9	355	673.558
37.9	5	658.887
38.34	10	633.046
39.09	15	625.326
40	145	700.289
40	90	609.762
40	295	644.895
40	245	631.267
40	280	641.312
40	130	581.403
40	285	692.695
40	250	616.518
40	100	646.806
40	150	637.315
40	270	666.618
40	300	632.508
40	80	592.495
40	240	614.919
40	235	668.127
40	155	698.811
40	115	558.659
40	310	640.161
40	315	634.309
40	95	645.348
40	160	693.441
40	65	608.215
40	255	678.125
40	230	653.865
40	265	633.59
40	60	662.808
40	225	679.967
40	320	646.871
40	165	638.216
40	55	643.199
40	70	595.784
40	170	611.256
40	325	655.231
40	220	698.673
40	50	629.984
40	75	583.671
40	305	694.969
40	45	606.773
40	330	684.304
40	175	649.544
40	40	567.805
40	85	607.439
40	335	694.937
40	215	680.756
40	180	681.74
40	35	584.41
40	290	647.332
40	140	573.27
40	30	574.514
40	210	663.011
40	185	604.964
40	135	621.654
40	25	555.335
40	205	641.382
40	190	589.45
40	20	618.388
40	275	681.985
40	125	585.248
40	200	603.988
40	260	687.602
40	110	573.713
40	195	611.638
40	120	572.104
40	105	561.448

## Sheet: Figure 2b
x (mm)	y (mm)	Rs (Ω sq-1)
-27.48	22.56	1144.85
-13.56	32.74	1114.97
-6.49	36.83	1104.81
9.87	36.83	1080.49
-16.76	31.36	1059.34
-25.71	30.64	1033.24
-3.22	36.83	1018.53
-30.64	25.71	1014.29
0	36.83	983.334
-16.9	36.25	982.893
0	24.56	960.67
-19.75	29.56	954.367
3.22	36.83	954.357
-13.5	28.03	948.003
-20	34.64	944.024
-13.41	36.83	939.281
6.78	16.37	912.815
-9.93	32.74	902.524
6.49	36.83	898.953
30.64	25.71	892.486
0	32.74	869.737
-6.51	32.74	865.538
-3.22	32.74	849.317
-6.54	28.65	843.675
-32.77	22.94	837.446
-6.67	11.55	833.462
-9.87	36.83	831.414
-25.14	25.14	828.538
-22.56	27.48	828.115
6.51	32.74	826.402
13.41	36.83	802.921
-28.28	28.28	795.774
22.94	32.77	791.899
3.22	32.74	790.166
-34.64	-20	782.7
30.33	-6.92	781.003
-3.24	20.46	774.937
-38.64	10.35	774.702
-6.58	24.56	768.084
-31.11	0	766.339
-30.92	3.48	762.88
-28.28	-28.28	746.187
3.29	12.28	745.665
-37.59	13.68	742.245
36.25	16.9	733.774
-16.23	21.16	733.352
-16.55	26.34	732.048
-34.64	20	731.162
3.49	-39.85	727.145
16.9	36.25	722.791
10.02	28.65	718.892
3.23	24.56	711.857
16.42	-6.8	711.002
0	28.65	710.306
-11.55	6.67	709.833
34.64	20	704.196
25.71	30.64	700.193
40	0	697.181
-10.02	28.65	694.415
-6.29	6.29	690.117
6.29	-6.29	682.768
32.77	22.94	677.907
20	34.64	677.576
0	12.28	676.756
29.56	19.75	675.137
14.78	9.88	675.123
-3.39	8.19	673.559
28.28	28.28	671.873
13.5	28.03	671.709
3.39	8.19	671.558
19.4	-24.32	670.498
-36.25	16.9	667.204
19.75	29.56	662.041
-22.94	-32.77	661.285
3.23	28.65	657.919
31.36	16.76	654.932
0	-4.44	652.908
-29.56	19.75	651.837
39.85	3.49	648.037
0	-40	647.064
-19.4	24.32	645.828
0	16.37	644.686
26.44	-3.48	644.576
39.39	-6.95	643.951
30.92	-3.48	642.874
-21.13	6.87	640.947
-25.71	-30.64	639.32
8.89	0	638.612
10.09	-19.8	638.133
35.38	3.49	637.963
-10.17	24.56	636.749
9.88	14.78	635.562
3.24	20.46	635.56
9.93	32.74	634.563
-3.29	12.28	634.532
6.54	28.65	633.847
-15.71	15.71	633.842
35.56	0	633.117
15.71	15.71	630.952
9.43	9.43	630.138
-32.85	13.61	629.421
-13.33	23.09	626.756
12.57	12.57	624.967
0	8.19	623.618
-21.16	16.23	623.232
-8.21	3.4	623.008
6.58	24.56	622.38
-13.06	17.98	622.199
-39.85	3.49	621.134
-3.23	24.56	620.553
-39.39	6.95	619.65
-32.77	-22.94	617.907
-22	22	615.345
27.48	22.56	614.919
26.34	16.55	611.66
0	20.46	611.404
21.16	16.23	609.554
-3.26	16.37	606.677
39.39	6.95	606.543
-39.85	-3.49	606.186
22.56	27.48	605.569
24.32	19.4	605.352
17.98	13.06	604.437
12.57	-12.57	603.865
13.56	32.74	603.556
-3.14	-3.14	600.819
-34.87	6.94	599.85
-9.43	9.43	599.823
34.02	-10.32	599.797
-6.78	16.37	598.441
8.21	-3.4	598.236
-3.49	-39.85	597.472
-28.03	13.5	595.429
-22.94	32.77	594.254
-21.95	3.48	592.565
22	-22	591.92
13.68	-37.59	589.925
13.06	17.98	589.794
-10.09	19.8	589.129
21.95	-3.48	588.908
-17.98	13.06	588.597
-24.64	10.2	588.27
12.88	-3.45	587.281
13.33	-23.09	586.887
31.11	0	585.079
-19.75	-29.56	584.474
6.65	20.46	584.286
16.76	31.36	583.484
-3.4	-8.21	582.302
-34.02	10.32	580.815
11.55	-6.67	580.692
3.48	-26.44	580.018
3.4	-8.21	579.31
-40	0	579.246
-26.34	16.55	578.597
10.17	24.56	577.896
32.85	13.61	576.527
37.59	13.68	576.504
-35.56	0	576.342
-24.32	19.4	575.852
-3.47	-17.44	575.837
-16.42	6.8	575.004
-12.57	12.57	573.588
-3.23	28.65	573.21
10.35	-38.64	571.782
-18.86	18.86	571.665
-26.44	3.48	570.829
-26.67	0	570.672
6.29	6.29	570.237
-32.85	-13.61	569.714
10.09	19.8	568.034
3.26	16.37	566.509
-23.09	13.33	566.325
26.44	3.48	566.276
8.21	3.4	566.268
-37.59	-13.68	565.505
9.43	-9.43	564.59
-31.36	-16.76	564.189
-31.36	16.76	564.099
18.86	18.86	563.485
11.55	6.67	563.299
-12.88	3.45	562.968
-29.37	10.28	562.066
6.67	11.55	561.495
13.33	23.09	558.352
-35.38	-3.49	557.967
0	-26.67	557.935
22	22	556.508
-9.88	14.78	555.899
-38.64	-10.35	555.784
-16.9	-36.25	555.457
-18.86	-18.86	554.934
0	-31.11	554.526
-3.45	-12.88	554.318
34.02	10.32	554.064
16.55	26.34	553.436
-30.33	6.92	551.611
22.22	0	551.514
-6.65	20.46	551.168
19.4	24.32	550.752
-25.76	6.9	550.298
-3.48	-30.92	549.894
-4.44	0	549.696
35.38	-3.49	548.162
30.92	3.48	547.361
-35.38	3.49	546.462
28.03	-13.5	546.2
-26.44	-3.48	546.101
3.14	3.14	545.995
25.14	25.14	545.306
13.33	0	544.991
17.44	-3.47	544.916
-19.8	10.09	544.797
-36.25	-16.9	543.692
4.44	0	543.537
21.13	-6.87	542.895
-29.56	-19.75	542.33
-10.28	-29.37	542.144
20	-34.64	541.61
-9.43	-9.43	541.061
-17.44	3.47	540.464
21.16	-16.23	540.371
-30.64	-25.71	540.355
-8.21	-3.4	539.654
23.09	13.33	539.251
-8.89	0	539.016
24.64	10.2	538.967
6.8	-16.42	538.161
38.64	10.35	537.91
34.87	6.94	537.679
-30.92	-3.48	536.712
21.95	3.48	536.262
30.33	6.92	535.572
25.76	-6.9	534.252
26.67	0	533.525
3.48	-30.92	532.937
-22.22	0	532.753
17.78	0	532.567
29.56	-19.75	531.911
-14.78	9.88	530.877
-29.37	-10.28	530.781
23.09	-13.33	530.253
-17.78	0	529.822
28.03	13.5	529.334
22.94	-32.77	528.291
37.59	-13.68	527.483
16.23	21.16	527.438
39.85	-3.49	526.776
0	0	526.656
18.86	-18.86	526.087
-3.14	3.14	525.63
-25.76	-6.9	525.054
-21.95	-3.48	524.887
-39.39	-6.95	522.324
-13.33	0	521.35
-13.68	-37.59	521.174
6.67	-11.55	520.943
-14.78	-9.88	520.69
16.55	-26.34	519.75
6.95	-39.39	519.407
25.71	-30.64	519.332
-34.87	-6.94	519.059
-27.48	-22.56	518.935
-34.02	-10.32	518.859
16.9	-36.25	518.664
6.9	-25.76	518.635
30.64	-25.71	518.049
38.64	-10.35	517.918
-25.14	-25.14	516.957
-21.16	-16.23	516.26
-19.8	-10.09	515.018
28.28	-28.28	512.913
-10.35	-38.64	512.05
-6.29	-6.29	511.956
-24.32	-19.4	510.91
19.8	-10.09	507.019
29.37	10.28	506.709
17.98	-13.06	506.645
13.61	-32.85	506.417
0	-8.89	504.569
36.25	-16.9	503.877
0	4.09	503.635
-22.56	-27.48	501.713
6.92	-30.33	501.087
-15.71	-15.71	499.722
16.42	6.8	498.915
-28.03	-13.5	498.837
-24.64	-10.2	498.594
-13.5	-28.03	497.997
-3.49	-35.38	497.808
-6.95	-39.39	497.279
-12.88	-3.45	497.125
-19.4	-24.32	496.957
-30.33	-6.92	496.793
9.88	-14.78	496.684
-11.55	-6.67	496.006
19.8	10.09	495.394
-23.09	-13.33	494.57
16.23	-21.16	494.555
32.85	-13.61	494.487
10.32	-34.02	493.97
3.14	-3.14	492.997
-10.2	-24.64	492.969
3.45	-12.88	492.661
25.76	6.9	492.124
14.78	-9.88	491.911
24.64	-10.2	491.903
-26.34	-16.55	491.391
17.44	3.47	491.137
10.2	-24.64	490.808
-22	-22	490.74
-6.67	-11.55	490.228
27.48	-22.56	489.7
3.49	-35.38	488.425
-16.55	-26.34	487.648
-21.13	-6.87	486.673
-17.44	-3.47	486.553
25.14	-25.14	486.471
-6.9	-25.76	486.456
-6.8	-16.42	485.519
-6.92	-30.33	485.238
22.56	-27.48	485.097
-3.48	-21.95	484.979
34.87	-6.94	484.486
-17.98	-13.06	484.21
13.06	-17.98	483.862
0	-13.33	482.333
-10.09	-19.8	482.232
-16.76	-31.36	482.144
16.76	-31.36	481.535
-13.06	-17.98	481.135
10.28	-29.37	480.846
-13.61	-32.85	480.359
-16.42	-6.8	479.668
0	-35.56	477.959
21.13	6.87	477.893
19.75	-29.56	475.562
-12.57	-12.57	474.358
24.32	-19.4	473.093
-10.32	-34.02	472.87
31.36	-16.76	472.619
-16.23	-21.16	472.241
3.48	-21.95	471.943
6.94	-34.87	471.443
13.5	-28.03	470.331
3.47	-17.44	466.281
-6.94	-34.87	463.738
-6.87	-21.13	462.158
6.87	-21.13	460.369
15.71	-15.71	459.658
0	-17.78	457.985
26.34	-16.55	457.736
-13.33	-23.09	456.499
-9.88	-14.78	454.152
-20	-34.64	453.402
-3.48	-26.44	450.987
0	-22.22	449.542
12.88	3.45	418.2
34.64	-20	406.715
29.37	-10.28	384.674
32.77	-22.94	334.028

## Sheet: Figure 2c
	y (μm)
x (μm)		-100	-95.9	-91.8	-87.7	-83.6	-79.5	-75.4	-71.3	-67.2	-63.1	-59	-54.9	-50.8	-46.7	-42.6	-38.5	-34.4	-30.3	-26.2	-22.1	-18	-13.9	-9.8	-5.7	-1.6	2.5	6.6	10.7	14.8	18.9	23	27.1	31.2	35.3	39.4	43.5	47.6	51.7	55.8	59.9	64	68.1	72.2	76.3	80.4	84.5	88.6	92.7
	-100	1582.18	1581.75	1580.22	1581.08	1582.18	1580.57	1579.11	1580.06	1582.39	1581.63	1581.51	1580	1580.83	1581.8	1578.41	1579.34	1580.62	1581.27	1581.67	1581.64	1580.53	1580.62	1581.74	1580.81	1581.12	1581.73	1582.51	1582.64	1579.05	1579.91	1580.99	1579.25	1579.77	1581	1581.16	1579.56	1581.91	1581.5	1581.9	1581.01	1580.56	1580.11	1579.84	1580.22	1578.89	1581.65	1582.14	1580.68
	-95.9184	1580.17	1581.66	1580.19	1581.11	1584.62	1581.15	1579.82	1580.82	1580.96	1580.41	1580.75	1580.26	1580.97	1581.38	1580.18	1580.71	1581.39	1580.39	1579.63	1582.49	1580.24	1578.42	1582.16	1581.8	1581.08	1581.61	1581.63	1579.05	1579.91	1581.5	1578.7	1577.99	1580.18	1578.71	1579.92	1581.65	1581.48	1581.9	1581.62	1581.31	1579.6	1579.82	1580.78	1580.65	1579.86	1580.36	1581	1581.77
	-91.8367	1579.24	1581.01	1584.01	1581.7	1582	1581.47	1581.36	1581.1	1580.95	1581.68	1580.01	1580.41	1581.67	1580.52	1578.74	1580.99	1582.33	1579.43	1580.46	1578.62	1577.57	1577.54	1578.42	1580.46	1581.41	1582.06	1581.16	1581.27	1579.68	1579.52	1579.9	1579.43	1578.52	1580.32	1580.86	1580.95	1579.27	1579.3	1580	1581.41	1579.41	1580.44	1580.57	1579.89	1580.43	1581.14	1580.77	1581.1
	-87.7551	1580.37	1582.05	1582.28	1581.34	1579.65	1581.31	1579.74	1580.28	1582.32	1580.37	1579.05	1579.76	1581.46	1580.41	1579.64	1577.6	1578.79	1580.83	1580.19	1577.81	1577.55	1578.69	1579.47	1579.65	1580.37	1580.6	1580.47	1581.53	1579.86	1580.03	1577.53	1581.14	1580.54	1579.86	1581.55	1578.48	1577.8	1577.96	1580.52	1580.02	1580.93	1579.83	1580.43	1581.95	1583.18	1582.09	1577.97	1580.9
	-83.6735	1578.96	1579.76	1580.49	1581.09	1580.62	1579.41	1581.13	1582.88	1581.93	1577.65	1580.16	1579.07	1578	1578.82	1579.02	1579.69	1579.72	1578.11	1579.46	1578.8	1578.24	1579.63	1579.19	1579.1	1580.65	1580.25	1579	1579.97	1580.91	1580.46	1579.38	1579.07	1581.08	1579.79	1579.89	1578.57	1580.41	1579.41	1580.55	1579.51	1580.25	1580.26	1580.66	1579.87	1581.62	1580.18	1578.79	1581.47
	-79.5918	1581.16	1580.61	1578.61	1579.11	1580.53	1582.69	1580.39	1580.16	1580.31	1580.8	1579.49	1577.51	1578.66	1580.83	1579.03	1580.49	1580.32	1580.73	1580.72	1580.38	1578.83	1579.68	1579.95	1579.17	1581	1579.28	1579.16	1579.15	1582.07	1579.63	1577.54	1579.14	1580.69	1578.98	1581.16	1578.92	1578.65	1579.1	1580.3	1580.6	1578.97	1580.39	1581.7	1578.49	1579.98	1580.25	1579.24	1578.97
	-75.5102	1581.84	1580.21	1578.29	1579.02	1579.77	1582.09	1582.55	1579.22	1579.98	1578.14	1577.24	1579.8	1581.67	1579.46	1581.49	1579.31	1579.9	1581.07	1578.92	1578.12	1578.72	1578.65	1578.85	1581.22	1580.24	1578.57	1578.14	1577.65	1579.31	1580.49	1578.33	1582.89	1578.43	1577.76	1579.72	1578.67	1578.22	1579.79	1580.56	1580.2	1580.2	1579.08	1579.87	1578.58	1579.29	1578.33	1578.9	1580.08
	-71.4286	1579.11	1579.67	1579.39	1580.49	1578.85	1580.85	1579.9	1580.5	1578.86	1578.6	1578.8	1579.78	1577.44	1579.26	1581.21	1578.61	1579.72	1579.74	1578.26	1578.33	1577.39	1577.59	1581.83	1578.81	1579.02	1579.4	1577.52	1577.34	1579.87	1580.14	1581.2	1578.61	1578.13	1579.27	1581.4	1577.05	1578.33	1580.82	1581.09	1580.14	1579.31	1581.24	1580.33	1579.23	1579.22	1578.91	1577.15	1578.16
	-67.3469	1580.38	1579.7	1580.13	1579.6	1581.12	1580.13	1579.68	1579.96	1578.12	1580.78	1579.5	1579.17	1577.38	1580.06	1580.66	1578.42	1579.01	1577.87	1578.38	1576.33	1578.4	1580.09	1578.53	1577.27	1578.18	1579.66	1577.28	1578.29	1581.04	1580.02	1579.03	1580.7	1578.7	1578.55	1580.16	1576.77	1577.99	1579.38	1582.63	1580.48	1580.65	1583.12	1580	1578.99	1578.58	1579.58	1579.24	1582.11
	-63.2653	1580.58	1581.34	1580.31	1579.8	1581.6	1578.45	1580.86	1579.92	1581.06	1578.56	1581.06	1579.3	1579.5	1579.74	1579.22	1577.36	1579.72	1579.12	1579.1	1578.3	1578.24	1581.37	1578.32	1577.93	1579.62	1580.45	1579.45	1579.74	1580.57	1579.91	1578.89	1580.72	1581.27	1579.55	1580.9	1578.49	1579.92	1581.55	1580.24	1581.75	1578.27	1580.1	1579.48	1579.08	1579.69	1580.13	1579.56	1578.69
	-59.1837	1582.01	1579.33	1579.78	1581.1	1579.68	1577.73	1580.06	1580.25	1578.03	1577.92	1580.98	1579.64	1579.17	1578.92	1577.03	1579.05	1579.97	1581.55	1580.17	1580.09	1579.83	1579.4	1582.02	1579.73	1578.58	1580.98	1579.66	1580.14	1579.04	1578.61	1580.25	1580.03	1579.28	1580.39	1581.06	1579.68	1581.06	1580.03	1579.75	1580.34	1578.48	1579.79	1579.46	1578.89	1580.65	1581.04	1579.82	1578.26
	-55.102	1578.96	1578.2	1580	1579.36	1578.34	1578.14	1577.53	1577.49	1579.27	1579.42	1580.87	1580.13	1579.03	1578.27	1578.06	1576.84	1577.61	1581.53	1579.61	1579.02	1578.97	1580.61	1581.16	1582.53	1583.04	1581.67	1580.28	1579.84	1581.05	1580.22	1580.41	1578.72	1580.14	1579.7	1580.74	1582.76	1583.71	1579.35	1578.29	1579.99	1581.93	1581.27	1581.3	1580.69	1580.79	1581.29	1579.59	1578.43
	-51.0204	1580.31	1577.7	1582.11	1580.41	1582.05	1581.39	1579.32	1578.34	1578.96	1580.18	1579.41	1581.12	1577.62	1577.01	1576.39	1575.22	1579.78	1579.63	1578.52	1579.65	1578.42	1579.5	1581.63	1581.22	1579.03	1579.56	1579.31	1580.28	1582.32	1581.32	1580.93	1578.87	1580.11	1578.78	1579.67	1580.64	1580.93	1580.83	1579.07	1580.09	1582.56	1579.95	1581.38	1581.58	1580.37	1579.76	1578.25	1580
	-46.9388	1579.42	1577.9	1582.02	1579.6	1582.29	1581.02	1580.28	1580.37	1580.95	1580.79	1579.42	1580.78	1578.81	1577.44	1578.9	1578.47	1577.45	1579.83	1578.59	1579.27	1580.55	1578.09	1578.68	1580.32	1581.7	1580.05	1581.25	1582.3	1582.69	1579.24	1581.11	1580.92	1580.72	1579.86	1579.84	1582.54	1580.86	1581.59	1580.11	1580.33	1580.95	1582.57	1580.96	1580.85	1580.3	1579.8	1578.19	1579.79
	-42.8571	1580.54	1578.77	1582.09	1581.96	1582.25	1581.75	1580.65	1580.13	1579.02	1579.43	1578.84	1579.84	1580.07	1578.99	1579.11	1578.47	1580.54	1581.02	1580.94	1578.21	1577.76	1577.94	1579.52	1579.39	1576.51	1579.43	1581.2	1581.99	1580.63	1578.06	1580.63	1581.48	1581.7	1580.06	1580.15	1581.31	1582.18	1580.6	1579.75	1581.14	1582.01	1584.42	1582.8	1581.22	1580.02	1582.16	1580.23	1578.68
	-38.7755	1580.95	1580.29	1580.58	1580.79	1582.91	1581.19	1579.4	1580.16	1578.21	1579.85	1578.48	1577.78	1578.4	1579.19	1582.64	1579.93	1579.24	1580.27	1579.5	1579.14	1578.31	1579.95	1578.34	1576.96	1579.99	1579.79	1581.13	1580.44	1580.39	1582.57	1579.97	1582.2	1581.03	1579.47	1581.44	1580.64	1579.94	1579.67	1580.13	1580.87	1580.88	1582.21	1581.53	1580.77	1580.72	1581.23	1581.36	1581.65
	-34.6939	1579.51	1579.6	1580.4	1581.03	1580.12	1579.99	1580.97	1580.59	1579.33	1578.65	1582.15	1581.25	1581	1579.96	1582.02	1579.56	1579.76	1579.06	1580.21	1578.1	1577.96	1579.4	1577.45	1577.4	1579.4	1579.13	1579.66	1580.47	1580.79	1578.65	1579.9	1580.46	1582.55	1580.68	1580.34	1579.64	1579.91	1581.02	1583.33	1581.83	1580.57	1581.64	1580.82	1581.14	1579.34	1581.06	1581.18	1581.41
	-30.6122	1582.14	1582.08	1579.78	1580.79	1580.87	1580.57	1580.2	1581.39	1582.59	1580.3	1581.99	1579.94	1580.54	1580.81	1578.96	1577.83	1579.76	1579.36	1580.04	1578.89	1580.06	1580.24	1579.88	1580.7	1578.2	1579.82	1579.36	1579.82	1579.08	1581.06	1579.83	1580.86	1579.76	1580.93	1582.22	1579.23	1579.61	1580.23	1581.17	1580.4	1579.31	1580.96	1580.23	1579.9	1580.52	1579.77	1582.2	1579.15
	-26.5306	1581.11	1580.02	1579.57	1579.97	1581.15	1581.24	1580.76	1582.86	1581.48	1579.87	1580.39	1576.02	1579.91	1579.52	1579.99	1582.58	1582.63	1580.4	1578.81	1579.16	1579.37	1579.38	1579.58	1580	1578.33	1578.43	1578.79	1579.17	1580.59	1578.49	1580.93	1580.21	1581.88	1579.55	1577.71	1578.77	1580.78	1580.05	1580.62	1581.91	1582.93	1582.71	1581.27	1580.33	1580.22	1579.78	1580.6	1580.73
	-22.449	1581.2	1578.45	1578.38	1579.43	1578.14	1578.75	1580.08	1580.8	1578.28	1582.36	1578.16	1579.47	1580.24	1582.58	1579.94	1579.42	1580.03	1581.07	1581.69	1580.18	1577.59	1579.03	1579.14	1579.34	1577.91	1579.48	1581.29	1578.9	1580.4	1578.65	1579.71	1579.24	1578.96	1578.33	1580.26	1582.88	1579.95	1580.56	1582.87	1583.29	1580.62	1580.48	1579.45	1578.52	1580.5	1580.86	1577.82	1580.18
	-18.3673	1580.65	1577.68	1579.67	1579.16	1577.64	1579.18	1578.2	1578.88	1580.47	1580.09	1579.95	1581.29	1580.43	1579.58	1580.84	1580.65	1580.19	1580.91	1580.42	1579.4	1582.94	1580.28	1578.7	1580.12	1581.82	1579.71	1579.47	1580.4	1578.8	1579.53	1580.14	1578.79	1580.52	1579.98	1578.87	1579.68	1580.88	1581.06	1580.96	1582.78	1579.49	1578.37	1581.17	1579.32	1578.47	1580.82	1577.94	1579.91
	-14.2857	1579.06	1578.17	1579.43	1579.41	1577.13	1577.8	1578.33	1580.09	1579.63	1580.01	1580.74	1581.19	1581.76	1581.35	1580.26	1581.84	1582.58	1581.48	1579.76	1579.11	1579.64	1581.17	1580.77	1581.54	1580.38	1580.8	1581.21	1581.88	1581.92	1580.31	1579.24	1578.87	1580.43	1580.13	1579.28	1579.1	1579.57	1579.94	1580.01	1579.29	1580.6	1579.01	1582.46	1580.14	1580.27	1580.48	1578.77	1579.25
	-10.2041	1579.25	1578.74	1580.58	1578.45	1579.14	1581.14	1579.87	1582.78	1580.98	1580.55	1581.64	1581.26	1579.48	1580.59	1583.1	1582.69	1581.84	1579.66	1578.65	1580.32	1579.52	1581.27	1581.34	1578.13	1579.41	1578.3	1579.94	1579.89	1582.25	1582.37	1582.19	1579.48	1580.88	1582.23	1580.77	1582.14	1578.23	1580.08	1581.38	1580.09	1581.27	1580.68	1581.56	1581.8	1581.49	1580.48	1580.68	1580.18
	-6.12245	1578.52	1578.95	1580.5	1579.88	1580.08	1581.57	1580.47	1581.34	1581.66	1579.93	1579.96	1580.64	1580.73	1580.08	1579.4	1581.77	1579.54	1578.63	1579.03	1579.41	1579.28	1578.9	1578.88	1580.63	1580.07	1578.84	1581.16	1579.54	1579.57	1581.36	1583.34	1578.78	1582.24	1581.53	1582.08	1579.8	1578.12	1580.67	1581.65	1580.9	1580.56	1582.02	1581.56	1579.17	1578.71	1578.45	1580.25	1580.43
	-2.04082	1578.08	1579.1	1579.27	1580.48	1580.93	1581.89	1580.62	1581.81	1581	1580.18	1579.71	1580.55	1580.73	1582.66	1580.32	1581.53	1579.64	1578.73	1578.85	1580.33	1579.56	1579.92	1579.26	1579.65	1581.96	1581.66	1580.28	1577.86	1580.35	1579.75	1581.71	1579.14	1580.02	1580.07	1581.47	1578.76	1578.13	1580.32	1580.31	1580.22	1580.2	1582.71	1579.97	1579.85	1580.26	1581.18	1581.03	1580.61
	2.04082	1578.07	1577.67	1579.59	1578.9	1581.2	1582.28	1579.41	1580.72	1581.17	1579.8	1579.92	1581.34	1578.27	1578.5	1578.12	1578.27	1579.58	1579.3	1579.68	1578.69	1578.62	1578.26	1579.72	1581.19	1581.21	1580.85	1577.65	1578.72	1580.64	1582.53	1579.93	1580.34	1579.79	1580.36	1580.08	1579.48	1578.37	1578.64	1580.35	1581.16	1581.41	1580.41	1578.36	1580.48	1579.9	1581.5	1581.91	1579.9
	6.12245	1577.67	1578.14	1577.38	1577.87	1578.41	1580.24	1579.6	1580.64	1579.87	1579.88	1579.74	1581.27	1579.88	1579.54	1581.99	1581.1	1580.75	1582.28	1579.54	1580.02	1579.01	1578.89	1580.95	1580.13	1582.16	1579.15	1578.2	1579.4	1581.46	1583.11	1583.26	1581.15	1580.15	1581.29	1580.56	1579.53	1578.64	1578.7	1578.79	1580.55	1580.03	1578.66	1578.14	1581.53	1578.52	1580.31	1580.39	1579.95
	10.2041	1577.13	1577.96	1577.9	1579.47	1577.91	1579.76	1578.41	1579.17	1578.74	1579.91	1578.54	1580.39	1579.03	1578.34	1578.63	1580.8	1579.63	1580.67	1581.95	1580.43	1580.72	1578.89	1578.25	1581.59	1580.25	1578.53	1580.57	1579.61	1580.8	1579.64	1580.5	1579.91	1580.1	1580.73	1580.27	1579.23	1579.36	1577.83	1579.01	1581.07	1582.84	1578.04	1579.38	1581.11	1580.86	1580.42	1578.91	1581.69
	14.2857	1578.09	1578.47	1578.9	1577.04	1578.08	1579.82	1580.71	1578	1577.28	1577.87	1578.39	1577.42	1579.05	1579.03	1581.5	1581.06	1577.67	1579.49	1582.19	1581.11	1578.48	1578.02	1577.25	1579.41	1579.54	1579.16	1578.15	1578.73	1580.36	1582.37	1580.7	1580.2	1579.24	1580.15	1577.11	1579.53	1578.31	1577.2	1578.42	1580.38	1580.64	1579.6	1580.84	1580.33	1581.46	1580.52	1580.06	1576.54
	18.3673	1579.24	1579.92	1577.2	1576.59	1578.76	1578.76	1578.54	1578.81	1580.05	1579.11	1577.94	1579.53	1580.06	1578.77	1579.8	1579.46	1578.71	1578.07	1579.22	1580.03	1580.01	1580.95	1579.09	1581.17	1580.14	1580.69	1578.69	1578.14	1578.05	1577.77	1581.6	1580.8	1578.57	1579.88	1576.8	1579.15	1578.9	1578.09	1579.06	1579.26	1580.08	1579.06	1579.56	1579.74	1579.38	1578.52	1579.62	1581.25
	22.449	1580	1580.38	1575.8	1577.31	1581.1	1579.26	1581.4	1579.84	1578.89	1579.17	1581.04	1579.89	1581.3	1578.19	1580	1578.35	1576.87	1577.43	1577.65	1580.4	1582.17	1579.83	1578.69	1579.29	1579.04	1578.89	1577.8	1577.9	1579.17	1580.79	1580.6	1580.72	1578.6	1581.67	1577.46	1577.76	1578.96	1577.47	1577.85	1580.83	1580.23	1581.42	1578.07	1579	1577.02	1578.73	1578.66	1580.99
	26.5306	1579.95	1579.19	1578.17	1576.97	1577.55	1579.97	1579.07	1578.54	1578.52	1579.66	1580.1	1577.1	1578.63	1579.31	1579.01	1577.2	1578.39	1578.82	1580.48	1580.28	1582.6	1579.23	1578.31	1577.2	1579.68	1580.31	1581.32	1580.73	1579.46	1578.95	1580.1	1578.48	1578.35	1579.51	1578.41	1577.27	1577.55	1577.05	1578.8	1580.78	1578.63	1580.17	1577.41	1577.04	1577.99	1579.65	1579.91	1580.66
	30.6122	1579.01	1579.5	1579.55	1578.66	1578.74	1580.52	1577.07	1577.1	1578.38	1578.27	1577.57	1578.65	1579.95	1578.65	1576.47	1577.86	1577.76	1579.49	1578.42	1579.38	1578.4	1579.84	1579.01	1580.52	1581.72	1581	1580.6	1578.63	1580.29	1580.47	1579.67	1578.11	1579.28	1577.09	1574.08	1578.35	1579.52	1578.33	1577.91	1580.51	1580.5	1578.62	1579.08	1578.58	1579.17	1579.64	1580.29	1580.43
	34.6939	1579.9	1579.73	1581.15	1580.15	1578.68	1577.45	1576.76	1576.58	1577.24	1577.46	1578.43	1579.65	1579	1578.57	1577.77	1577.76	1577.86	1578.8	1578.98	1579.93	1579.48	1581.14	1580.89	1581.96	1580.56	1578.1	1579.65	1580.46	1581.47	1579.02	1580.32	1578.28	1578.34	1576.48	1577.65	1577.28	1578.83	1577.94	1577.24	1579.72	1578.74	1581.02	1582.02	1580.12	1580.5	1582.39	1581.3	1581.71
	38.7755	1579.26	1577.64	1582.67	1580.81	1579.61	1579.57	1579.3	1576.69	1577.46	1578.75	1579.52	1577.08	1580.06	1578.17	1576.68	1578.66	1578.54	1579.05	1578.54	1577.92	1577.95	1579.78	1579.9	1580.28	1580.6	1579.4	1580.44	1580.4	1578.66	1577.87	1580.34	1577.83	1579.19	1577.79	1577.63	1576.92	1576.51	1580.04	1578.94	1579.4	1580.24	1581.38	1579.09	1581.35	1578.8	1580.23	1581.11	1581.2
	42.8571	1578.68	1578.81	1577.96	1579.27	1580.3	1577.72	1577.02	1577.87	1579.04	1576.49	1577.16	1578.94	1577.07	1576.35	1578.26	1578.41	1578.12	1578.61	1576.87	1576.93	1576.86	1580.07	1580.64	1578.53	1581.63	1580.81	1580.3	1579.54	1578.39	1578.99	1579.91	1579.02	1579.65	1577.93	1578.36	1578.93	1578.17	1577.31	1579.57	1579.44	1581.39	1581.13	1579.26	1580.14	1581.6	1580.22	1579.43	1579.11
	46.9388	1578.19	1579.06	1578.34	1579.28	1579.96	1577.9	1578.34	1578.18	1577.93	1578.55	1578.05	1579.31	1576.5	1577.25	1577.37	1578.79	1578.74	1577.48	1577.03	1576.92	1577.04	1578.1	1577.22	1580.8	1580.81	1582	1579.94	1577.4	1578.14	1581.39	1578.94	1578.28	1578.87	1578.84	1578.72	1577.56	1581.23	1577.99	1578.61	1580.06	1580.35	1580.93	1580.47	1580.16	1579.07	1578.42	1580.15	1579.73
	51.0204	1579.32	1577.86	1578.55	1580.82	1578.41	1579.7	1577.07	1578.24	1578.42	1576.79	1578.29	1577.72	1577.79	1578.15	1581.05	1579.68	1579.01	1578.28	1577.53	1577.25	1577.51	1578.41	1580.39	1579.36	1580.21	1581.44	1581.2	1578.61	1580.79	1579.92	1578.73	1578.4	1577.69	1577.14	1578.8	1578.54	1580.37	1577.96	1579.88	1579.63	1581.41	1580.94	1580.77	1579.36	1579.06	1579.71	1581.74	1580.23
	55.102	1580.31	1579.47	1579.19	1579.48	1580.25	1577.08	1576.69	1576.19	1577.91	1578.05	1578.22	1578.47	1579.52	1580.17	1578.55	1579.35	1581.04	1580.9	1579.36	1578.76	1578.75	1578.1	1578.75	1580.68	1579.7	1580.46	1579.89	1580.05	1578.44	1580.25	1579.05	1578.96	1578.63	1578.93	1579.2	1579.07	1579.99	1578.56	1579.35	1579.5	1579.18	1581.56	1580.62	1579.41	1581.6	1579.98	1580.66	1579.57
	59.1837	1580.61	1581.83	1578.39	1579.58	1578.95	1578.65	1576.9	1578.35	1577.75	1576.51	1576.99	1580.74	1576.03	1576.37	1578.24	1577.34	1577.53	1578.4	1579.29	1580.6	1580.7	1578.41	1580.85	1580.13	1578.4	1578.71	1577.98	1579.69	1579.67	1579.28	1580.11	1580.08	1579.73	1580	1580.58	1580.43	1581.71	1581.04	1580.29	1578.82	1578.28	1580.56	1580.52	1579.86	1581.61	1580.9	1582.34	1580.84
	63.2653	1577.68	1578.66	1579.09	1579.59	1578.34	1578.29	1577.28	1577.04	1577.65	1579.05	1577.15	1576.46	1576.24	1577.14	1577.64	1575.38	1575.81	1576.8	1578.74	1580.31	1581.18	1580.51	1578.87	1578.02	1579.47	1580.96	1581.07	1580.43	1580.43	1577.84	1578.22	1579.22	1576	1578.73	1580.69	1581.47	1581.33	1580.19	1579.05	1581.57	1579.77	1578.63	1579.1	1581.06	1580.89	1582.34	1582.01	1582.95
	67.3469	1577.91	1581.47	1578.77	1578.42	1578.46	1580.09	1579.29	1578.01	1577.61	1578.55	1577.86	1578.05	1577.29	1576.77	1573.57	1575.73	1576.59	1576.98	1578	1580.32	1578.88	1579.58	1580.38	1580.13	1580.29	1579.42	1579.35	1577.69	1580.64	1581.69	1578.39	1579.68	1578.2	1576.38	1578.51	1580.63	1580.19	1580.62	1581.72	1580.08	1579.07	1579.88	1577.67	1576.84	1578.39	1581.19	1580.38	1579.98
	71.4286	1577.29	1576.98	1579.49	1578.5	1576.67	1577.6	1576.23	1576.23	1575.71	1576.77	1576.32	1576.33	1578.8	1577.6	1576.31	1578.11	1577.4	1577.38	1579.1	1578.17	1577.49	1579.67	1577.86	1579.05	1580.2	1579.96	1579.44	1577.31	1580.98	1580.11	1580.34	1578.16	1577.66	1576.47	1580.98	1580.75	1580.9	1580.2	1580.89	1578.69	1578.97	1579.5	1578.37	1578.94	1578.57	1579.8	1578.51	1581.34
	75.5102	1578.37	1578.66	1577.05	1577.23	1578.29	1578.94	1578.17	1579.19	1577.56	1577.02	1579.38	1579.05	1579.13	1580.02	1577.15	1579.09	1577.02	1577.83	1577.21	1578.11	1579.7	1580.33	1577.28	1578.02	1579.53	1580.42	1578.03	1578.78	1578.4	1580.21	1580.42	1579.23	1580.09	1579.22	1580.96	1579.99	1579.12	1578.11	1579.85	1576.24	1581.27	1578.64	1577.34	1579.62	1578.87	1579.86	1579.02	1581.22
	79.5918	1580.23	1577.27	1577.23	1576.71	1578.03	1578.59	1578.39	1577.18	1578.23	1578.25	1577.05	1575.74	1578.61	1576.09	1578.76	1579.43	1578.71	1577.41	1578.76	1577.88	1578.57	1579.65	1579.21	1576.55	1578.24	1578.91	1578.14	1577.69	1577.68	1580.22	1578.4	1578.15	1577.69	1579.26	1580.25	1581.37	1577.89	1579.16	1579.84	1578.82	1579.79	1578.08	1577.13	1579.42	1578.47	1577.96	1578.93	1581.83
	83.6735	1580.46	1578.69	1577.01	1576.09	1577.52	1579.28	1576.47	1575.92	1577.74	1577.8	1576.79	1576.45	1577.71	1579.49	1577.77	1579.94	1579.75	1578.82	1579.38	1579.36	1580.23	1579.19	1577.78	1579.33	1576.65	1578.73	1575.93	1576.17	1577.61	1576.24	1577.68	1577.26	1577.17	1579.56	1579.63	1579.82	1581.86	1580.87	1580.57	1580.33	1580.86	1577.36	1578.64	1579.72	1579.1	1577.62	1580.56	1581.51
	87.7551	1580.52	1579.39	1578.66	1576.83	1578.92	1577.04	1575.94	1577.32	1578.56	1578.5	1577.74	1577.48	1576.35	1577.51	1578.6	1578.6	1580.87	1577.83	1577.45	1577.4	1579.41	1579.23	1579.06	1579.36	1577.7	1576.59	1577.85	1577.19	1575.41	1576.18	1578.39	1580.59	1577.12	1578.93	1578.79	1582.38	1581.61	1580.31	1579.34	1579.61	1578.75	1577.85	1578.54	1581.42	1579.93	1579	1579.23	1582.08
	91.8367	1578.39	1579.63	1579.19	1576.74	1577.84	1577.22	1577.76	1578.04	1576.98	1576.73	1577.93	1576.53	1578.12	1576.68	1579.73	1579.65	1578.52	1579.56	1575.88	1576.91	1581.36	1580.4	1578.65	1578.36	1578.74	1578.1	1575.35	1576.57	1575.27	1575.83	1579.02	1580.12	1577.1	1579.08	1579.74	1578.91	1579.32	1579.46	1578.28	1579.61	1578.88	1577.82	1580.4	1579.26	1578.07	1579.19	1580.96	1579.71
	95.9184	1574.89	1576.45	1580.64	1577.83	1576.65	1578.1	1578.29	1578.16	1579.37	1576.93	1577.6	1578.16	1580.45	1578.61	1578.21	1578.8	1579.03	1578.08	1579.47	1580.16	1579.11	1579.46	1577.63	1577.5	1576.3	1575.72	1576.79	1577.01	1576.75	1576.83	1578.1	1579.66	1578.4	1578.13	1577.52	1577.88	1578.07	1579.65	1579.55	1578.5	1577.78	1577.88	1580.21	1578.86	1577.48	1578.97	1580.42	1578.69
	100	1577.7	1578.63	1578.46	1578.54	1579.88	1578.62	1578.8	1578.01	1578.94	1576.14	1577.41	1578.45	1576.64	1576.53	1579.7	1578.56	1577.32	1579.17	1578.65	1580.53	1578.72	1577.11	1578.02	1577.15	1577.77	1578.05	1577.77	1575.8	1575.54	1576.79	1578.86	1577.53	1576.19	1578.65	1579.17	1581.07	1578.02	1576.87	1578.34	1576.15	1577.72	1578.8	1578.59	1577.82	1578.06	1580.4	1579.18	1580.14
[truncated: 2 more columns]

## Sheet: Figure 2d
	y (μm)
x (μm)		-100	-95.9184	-91.8367	-87.7551	-83.6735	-79.5918	-75.5102	-71.4286	-67.3469	-63.2653	-59.1837	-55.102	-51.0204	-46.9388	-42.8571	-38.7755	-34.6939	-30.6122	-26.5306	-22.449	-18.3673	-14.2857	-10.2041	-6.12245	-2.04082	2.04082	6.12245	10.2041	14.2857	18.3673	22.449	26.5306	30.6122	34.6939	38.7755	42.8571	46.9388	51.0204	55.102	59.1837	63.2653	67.3469	71.4286	75.5102	79.5918	83.6735	87.7551	91.8367
	-100	1586.82	1587.63	1584.27	1583.94	1584.84	1589.51	1589.5	1587.87	1586.1	1585.62	1581.07	1585.53	1586.95	1587.88	1568.07	1584.01	1589.11	1591.51	1588.31	1587.45	1586.76	1591.05	1587.74	1585.88	1589.77	1588.77	1588.89	1586.09	1589.13	1587.49	1583.77	1584.28	1586.11	1586.05	1589.28	1585.07	1586.92	1583.45	1590.04	1586.87	1592.04	1586.59	1592.36	1593.15	1591.61	1591.99	1588.55	1590.44
	-95.9	1588.63	1583.08	1588.88	1586.56	1589.09	1589.35	1589.42	1586.3	1586.33	1585.22	1582.69	1586.63	1586.76	1586.22	1586.81	1586.98	1587.53	1592.67	1588.57	1588.29	1583.8	1589.87	1588.95	1587.69	1587.8	1590.51	1587.88	1586.22	1586.41	1587.79	1582.01	1585.94	1583.59	1583.49	1591.01	1589.57	1583.04	1587.26	1587.22	1591.67	1590.84	1590.86	1588.42	1590.22	1588.46	1590.65	1589.89	1593.31
	-91.8	1588.9	1582.06	1582.06	1585.82	1587.89	1585.54	1587.43	1586.66	1587.22	1584.89	1585.18	1587.42	1582.71	1586.51	1585.67	1590.38	1587.06	1586.44	1588.72	1587.02	1586.16	1585.49	1589.39	1584.26	1587.45	1588.4	1588.74	1586.13	1585.21	1584.94	1586.47	1586.68	1588.97	1586.01	1591.81	1587.47	1587.23	1586.98	1588.06	1588.73	1593.84	1593.68	1590.39	1589.09	1586.31	1587.42	1590.55	1590.06
	-87.7	1587.69	1586.79	1585.67	1582.05	1586.67	1589.64	1590.49	1587.45	1588.44	1589.66	1586.43	1590.66	1586.7	1588.22	1587.41	1589.44	1589.22	1585.05	1589.62	1589.91	1589.08	1584.76	1587.65	1585.27	1587.75	1587.28	1587.69	1584.86	1583.68	1585.99	1583.91	1585.6	1584.91	1587.95	1588.68	1589.89	1588.2	1585.77	1585.24	1588.37	1590.98	1592.43	1590.97	1590.55	1589.92	1584.11	1588.34	1589.65
	-83.6	1590.53	1586.89	1586.11	1588.16	1584.94	1588.31	1589.75	1587.46	1590.16	1587.59	1591.91	1584.6	1591.36	1590.99	1591.69	1584.16	1585.99	1584.48	1585.85	1586.36	1589.19	1587.74	1587.66	1589.44	1590	1589.26	1587.83	1586.44	1589.08	1585.61	1586.84	1584.03	1580.97	1588.05	1587.32	1591.64	1586.42	1585.31	1589.29	1588.66	1587.87	1590.9	1590.48	1591.15	1586.83	1587.68	1588.23	1590.38
	-79.5	1587.13	1588.74	1588.08	1589.16	1587.89	1586.94	1584.38	1588.27	1586.32	1586.64	1586.44	1582.42	1585.92	1588.93	1588.28	1588.13	1584.44	1589.15	1585.69	1590.67	1588.34	1588.05	1591.09	1587.16	1589.33	1588.39	1588.55	1589.1	1587.08	1588.29	1586.2	1585.75	1584.36	1585.45	1590.49	1587.52	1585.9	1585.42	1585.37	1590.44	1588.53	1588.6	1591.72	1590.01	1589.05	1585.04	1587.86	1589.11
	-75.4	1584.48	1584.1	1586.24	1585.93	1591.94	1588.46	1587.56	1586.33	1586.78	1587.95	1586.71	1584.57	1584.84	1589.42	1587.85	1584.57	1587.4	1588.96	1585.26	1586.7	1592.43	1591.29	1587.15	1589.9	1586.69	1586.24	1585.77	1588.67	1589.1	1591.67	1586.79	1590.63	1590.29	1589.01	1588.95	1587.11	1591.46	1589.55	1589.11	1588.18	1592.8	1590.47	1591.54	1588.22	1590.01	1590.04	1585.96	1590.2
	-71.3	1587.71	1584.83	1584.67	1586.92	1583.78	1585.53	1589.06	1585.1	1586.71	1584.61	1585.12	1587.34	1582.95	1587.25	1589.24	1588.77	1589.16	1591.96	1589.34	1587.03	1588.62	1588.77	1588.55	1591.65	1587.01	1585.72	1587.74	1589.69	1589.11	1590	1585.54	1588.17	1584.35	1588.67	1589.72	1588.48	1590.47	1587.22	1585.85	1586.79	1590.02	1588.9	1593.35	1588.92	1591.86	1587.98	1579.6	1585.64
	-67.2	1582.6	1587.57	1588.68	1581.65	1585.66	1585.28	1587.48	1586.52	1586.86	1585.39	1581.71	1586.88	1585.47	1587.95	1589.78	1588.9	1589.05	1588.75	1591.36	1587.68	1586.49	1587.54	1586.69	1589.64	1588.03	1587.15	1586.69	1588.22	1591.02	1590	1585.64	1586.5	1583.49	1586.31	1587.45	1586.3	1587.61	1587.99	1587.16	1587.55	1590.06	1588.98	1589.23	1589.66	1592.23	1585.05	1586.11	1588.38
	-63.1	1587.37	1588.07	1586.28	1583.42	1583.83	1590.07	1589.02	1586.27	1585.36	1586.6	1582.8	1586.79	1584.96	1590.39	1588.65	1587.93	1583.11	1589.22	1583.56	1590.54	1589.26	1588.74	1587.58	1589.09	1589.39	1586.6	1585.32	1590.57	1588.33	1589.13	1587.49	1587.85	1591.69	1592.07	1591.51	1591.25	1585.62	1586.21	1586.88	1589.44	1591.7	1592.88	1587	1588.59	1589.63	1580.18	1584.64	1591.5
	-59	1585.7	1585.77	1583.47	1589.27	1587.54	1586.39	1589.23	1588.94	1587.84	1583.72	1588.82	1584.29	1586.39	1588.63	1588.48	1586.95	1585.78	1591.38	1584.92	1591.67	1588.97	1586.51	1588.3	1588.29	1587.22	1587.89	1584.34	1590.15	1587.71	1587.85	1589.72	1588.8	1588.09	1586.97	1590.55	1586.17	1587.21	1589.81	1589.71	1588.94	1588.03	1592.95	1589.37	1589.66	1587.23	1586.41	1585.16	1587.34
	-54.9	1585.01	1585.84	1586.12	1591.41	1590.31	1589.44	1587.82	1586.62	1587.82	1585.98	1586.45	1585.85	1584.92	1590.87	1586.82	1589.28	1591.52	1587.8	1584.47	1589.83	1586.23	1585.63	1583.77	1590.62	1587.28	1584.92	1588.07	1586.95	1587.42	1588.25	1584.47	1586.93	1590.61	1586.91	1590.52	1586.54	1588.49	1592.78	1591.11	1590.97	1590.53	1590.05	1588.99	1586.8	1584.11	1585.99	1585.18	1583.12
	-50.8	1583.49	1586.52	1584.96	1590.41	1587.85	1581.99	1584.2	1588.21	1585.97	1584.38	1586.38	1586.1	1585.31	1588.22	1587.19	1587.49	1589.57	1588.8	1587.65	1588.09	1587.59	1591.17	1589.49	1588.08	1588.31	1592.52	1586.04	1585.1	1586.31	1587.57	1583.91	1587.55	1586.41	1577.63	1590.46	1588.06	1586.47	1590.31	1589.32	1590.16	1592.05	1589.03	1587.11	1583.12	1586.44	1588.54	1588.76	1590.25
	-46.7	1583.42	1586.12	1588.52	1587.54	1584.53	1585.38	1586.52	1587.98	1587.35	1582.07	1586.52	1584.99	1587.73	1585.01	1585.81	1585.2	1588.9	1586.54	1587.11	1586.58	1586.43	1587.32	1582.82	1590.13	1588.94	1592.07	1588.12	1584.78	1587	1590.76	1586.93	1588.24	1590.44	1580.9	1588	1587.73	1587.74	1587.18	1588.28	1588.09	1589.54	1589.07	1584.99	1585.61	1586.79	1588.17	1587.06	1588.44
	-42.6	1584.88	1585.86	1586.46	1588.28	1584.64	1580.71	1586.03	1587.17	1583.04	1585.91	1588.21	1587.82	1587.97	1586.67	1586.23	1589.48	1587.66	1587.39	1588.86	1587.61	1585.36	1588.6	1588.56	1589.09	1590.45	1591.06	1587.21	1588.1	1589.12	1586.34	1588.27	1589.03	1588.15	1585.76	1588.19	1586.73	1587.21	1591.17	1590.47	1586.53	1593.16	1590.22	1586.81	1590.68	1587.23	1587.38	1581.81	1586.63
	-38.5	1587.73	1583.33	1588.52	1586.63	1585.83	1578.51	1584.66	1585.82	1584.76	1589.02	1589.97	1589.54	1587.31	1589.42	1590.34	1583.47	1585.04	1583.1	1587.63	1587.75	1584.68	1583.89	1586.59	1587.93	1590.46	1587.59	1586.6	1589.42	1585.95	1586.32	1589.13	1588.5	1585.78	1589.3	1581.84	1586.68	1588.17	1588.22	1591.33	1587.76	1592.86	1587.43	1590.38	1590.95	1588.75	1590.87	1585.8	1586.82
	-34.4	1584.29	1586.37	1587.16	1585.56	1588.17	1582.82	1584.07	1588.06	1590.14	1588.86	1591.58	1589.53	1587.3	1588.53	1590.3	1585.73	1584.15	1585.89	1590.9	1586.35	1588.53	1586.96	1591.49	1585.91	1584.41	1586.74	1591.05	1590.85	1588.42	1587.44	1588.96	1589.69	1589.1	1584.01	1588.61	1588.55	1589.53	1589.75	1587.45	1587.22	1587.49	1585.71	1589.14	1589.41	1588.4	1590.23	1588.45	1590.85
	-30.3	1584.65	1587.37	1584.97	1586.12	1588.29	1582.35	1587.6	1588.09	1587.43	1585.95	1588.01	1589.1	1590.28	1586.68	1588.06	1585.99	1586.39	1588.53	1588.69	1585.16	1588.78	1589.22	1588.81	1587.88	1588.25	1582.42	1592.11	1588	1588.98	1587.04	1587.59	1588.19	1587.68	1586.04	1585.64	1586.84	1590.09	1589.43	1589.08	1586.37	1586.3	1584.03	1585.8	1587.43	1585.41	1590.93	1585.81	1587.85
	-26.2	1585.33	1586.81	1585.84	1585.64	1588.81	1581.94	1588.15	1587.92	1583.58	1590.05	1590.89	1587.72	1588.61	1590.13	1586.91	1587.09	1587.11	1589.99	1585.88	1587.71	1584.12	1587.78	1588.05	1588.17	1591.48	1586.53	1583.53	1587.74	1586.56	1586.95	1588.44	1588.76	1592.6	1587.6	1583.21	1583.79	1588.02	1587.74	1590.87	1589.9	1585.97	1586.18	1583.32	1587.91	1588.8	1592.39	1589.08	1587.51
	-22.1	1586.67	1585.27	1585.79	1585.31	1586.06	1585.41	1583.84	1586.52	1585.63	1588.17	1591.47	1591.52	1587.12	1590.93	1589.98	1588.3	1585.02	1585.46	1585.64	1586.15	1587.31	1592.6	1585.76	1586.85	1590.38	1587.19	1583.01	1586.27	1590.73	1590.08	1586.92	1586	1585.75	1586.71	1589.18	1586.6	1590.16	1589.02	1586.57	1586.04	1588.54	1586.93	1586.13	1585.31	1590.4	1581.1	1590.47	1590.63
	-18	1587.1	1585.78	1586.62	1584.59	1583.44	1586.18	1590.49	1586.56	1586.86	1586.26	1586.93	1583.99	1589.86	1585.97	1590.4	1589.9	1588.39	1589.59	1585.46	1585.97	1581.69	1588.84	1587.74	1586.81	1586.8	1584.92	1585.34	1585.07	1588.14	1590.26	1582.31	1586.4	1587.57	1586.23	1588.53	1588.24	1586.53	1585.52	1585.6	1588.48	1590.31	1588.22	1589.5	1582.85	1588.07	1585.23	1589.24	1590.09
	-13.9	1588.12	1583.22	1584.65	1589.8	1587.26	1588.15	1586.21	1588.18	1586.45	1586.42	1590.31	1580.12	1582.86	1585.56	1591.5	1589.5	1591.05	1591.04	1584.99	1586.22	1587.4	1584.95	1585.17	1588.57	1587.69	1588.84	1584.03	1583.59	1585.99	1587.73	1591.51	1589.8	1591.56	1588.52	1587.54	1585.55	1585.86	1586.76	1584.95	1589.03	1591.34	1591.85	1587.57	1586.4	1586.7	1590.89	1587.97	1587.84
	-9.8	1589.64	1589.08	1589.88	1589	1588.38	1591.14	1583.96	1587.96	1586.2	1586.36	1588.38	1583.01	1582.48	1582.11	1587.14	1585.92	1591.18	1589.73	1583.91	1584.28	1587.23	1586.46	1586.28	1585.39	1586.86	1590.24	1586.45	1585.78	1591.21	1587.12	1588.76	1592.38	1592.2	1593.22	1585.81	1586.17	1586.55	1585.02	1582.78	1579.77	1582.18	1587.01	1587.26	1584.82	1588.05	1587.38	1587.96	1589.87
	-5.7	1585.53	1585.11	1585.1	1588.71	1586.52	1589.66	1581.65	1591.3	1584.92	1585.46	1585.61	1584.02	1586.58	1588.49	1587.17	1586.78	1584.21	1586.54	1585.23	1586.02	1586.29	1588.32	1589.82	1589.52	1588.11	1591.34	1588.09	1583.4	1592.03	1590.99	1592.14	1590.01	1589.74	1585.87	1587.13	1586.02	1588.5	1582.06	1578.68	1581.63	1583.57	1586.46	1588.23	1585.24	1589.3	1587.75	1585.89	1592.53
	-1.6	1587.63	1587.62	1587.13	1588.87	1590.53	1580.91	1585.75	1588.44	1585.91	1582.35	1589.95	1588.31	1589.67	1590.64	1590.97	1585.97	1585.98	1587.48	1588.66	1585.28	1581.87	1584.68	1575.05	1590.73	1589.4	1588.35	1588.23	1583.6	1589.93	1591.29	1589.45	1583.4	1585.88	1585.39	1588.21	1590.45	1591.49	1585.26	1586.7	1582.94	1586.51	1585.77	1587.36	1587.89	1587.39	1587.95	1590.31	1590.09
	2.5	1587.95	1586.52	1584.98	1587.27	1583.34	1580.38	1587.42	1587.61	1584.45	1590.06	1585.37	1589.99	1588.49	1589.26	1587.76	1585.75	1587.97	1589.94	1591.2	1585.61	1582.33	1585.94	1585.19	1585.91	1590.72	1588.97	1587.37	1589	1588.35	1588.68	1585.02	1584.86	1585.66	1586.27	1585.53	1586.24	1588.32	1586.08	1586.13	1586.71	1589.89	1583	1588.54	1585.11	1587.22	1584.96	1592.4	1588.75
	6.6	1586.96	1585.45	1586.48	1585.47	1586.43	1586.24	1587.57	1583.29	1584.46	1586.16	1585.02	1584.81	1587.13	1583.66	1583.01	1584.52	1584.96	1588.12	1590.2	1585.04	1588.38	1588.31	1589.51	1586.04	1588.34	1590.83	1586.72	1586	1587.83	1584.58	1581.1	1586.69	1585.81	1593.01	1590.24	1590.55	1590.18	1586.85	1586.42	1588.92	1581.34	1581.64	1587.33	1584.3	1587.83	1587.15	1585.77	1589.6
	10.7	1585.89	1587.2	1584.37	1583.19	1587.55	1586.25	1589.96	1584.16	1586.81	1583.24	1582.43	1582.25	1585.6	1580.24	1583.59	1585.22	1587.38	1585.35	1589.21	1587.78	1586.91	1587.29	1590.35	1589.17	1586.25	1587.84	1585.13	1582.39	1583.95	1586.25	1587.08	1586.64	1586.86	1586.16	1585.92	1589.39	1590.04	1586.6	1586.16	1581.4	1581.56	1586.12	1585.56	1587.16	1589.84	1586.84	1585.11	1588.17
	14.8	1586.34	1586.95	1585.1	1587.31	1586.72	1579.26	1587.14	1588.46	1588.18	1585.33	1585.63	1583.44	1584.52	1582.65	1586.6	1584.35	1586.7	1585.83	1586.75	1585.36	1587.08	1586.54	1587.87	1587.72	1584.14	1586.89	1589	1585.94	1587.52	1587.12	1584.62	1582.94	1582.97	1584.98	1587.01	1583.84	1587.32	1585.99	1587.33	1583.34	1586.69	1586.83	1586.77	1588.94	1590.61	1588.01	1586.36	1585.45
	18.9	1580.74	1580.72	1580.39	1588.16	1584.43	1577.42	1588.65	1587.67	1585.92	1587.55	1588.17	1583.2	1585.14	1582.07	1585.41	1587.56	1588.71	1588.91	1587.49	1586.68	1586.48	1586.04	1585.66	1581.8	1582.64	1589.1	1592.21	1585.45	1587.06	1586.83	1588.59	1584.16	1589.69	1585.43	1587.99	1585.19	1587.82	1587.18	1589	1583.97	1587.44	1586.05	1588.26	1590.15	1584.82	1587.78	1587.91	1589.47
	23	1582.33	1581.97	1585.34	1585.59	1583.46	1584.84	1583.7	1584.45	1585.05	1586.62	1587.39	1585.51	1585.66	1575.77	1586.88	1586.71	1588.24	1587.67	1586.33	1585.3	1588.9	1588.66	1588.88	1579.36	1581.46	1590.38	1590.34	1589.08	1590.06	1587.83	1588.82	1583.26	1586.28	1586.51	1588.42	1589.4	1586.65	1588.06	1585.24	1591.6	1587.23	1589.77	1590.74	1591.17	1590.59	1591.74	1588.78	1590.97
	27.1	1586.73	1585.15	1589.17	1584.55	1584.01	1582.55	1583.91	1581.1	1590.18	1590.24	1581.94	1585.21	1584.82	1580.22	1583.33	1583.91	1583.44	1586.56	1586.58	1588.36	1587.38	1585.4	1585.76	1588.2	1585.93	1585.56	1588.32	1589.4	1590.66	1590.88	1588.86	1582.24	1586.27	1585.81	1587.46	1590.93	1589.66	1592.8	1588.68	1589.36	1587.93	1586.21	1588.46	1586.7	1588.03	1589.74	1589.3	1589.82
	31.2	1586	1588.57	1586.67	1581.44	1582.73	1587.34	1588.5	1587.16	1586.85	1582.53	1584.62	1585.6	1584.22	1584.87	1586.16	1582.35	1585.6	1584.6	1585.36	1584.83	1585.41	1584.29	1585.12	1586.04	1583.01	1584.72	1587.18	1584.6	1585.42	1589.88	1585.86	1585.58	1584.96	1585.28	1588.89	1589.09	1588.56	1587.12	1588.07	1588.99	1589.37	1588.67	1591.16	1585.88	1588.2	1589.81	1587.21	1589.46
	35.3	1588.13	1587.7	1583.34	1583.43	1583.91	1586.89	1585.35	1581.58	1581.61	1583.88	1585.07	1586.14	1585.23	1587.43	1585.57	1588.7	1582.76	1579.03	1585.32	1583.88	1585.45	1583.13	1585.2	1589.7	1583.56	1585.55	1586.12	1583.96	1586.51	1588.23	1582.4	1587.28	1584.82	1587.57	1585.78	1584.16	1584.72	1587.05	1589.92	1592.57	1590.45	1589.16	1588.02	1587.67	1584.11	1586.13	1588.2	1588.55
	39.4	1586.17	1585.52	1583.38	1581.24	1584.96	1585.15	1583.44	1580.45	1583.84	1585.98	1588.41	1585.23	1586.01	1585.47	1593.15	1588.86	1581.63	1581.06	1586.34	1584.93	1584.1	1587.15	1583.72	1585.92	1586.94	1585.47	1590.13	1586.52	1585.15	1586.52	1585.5	1587.26	1586.17	1588.61	1583.31	1583.91	1585.23	1585.77	1587.06	1589.56	1590.72	1591.44	1585.7	1585.71	1586.89	1587.79	1588.74	1586.09
	43.5	1582.73	1581.22	1582.71	1581.31	1585.19	1583.86	1586.32	1582.23	1584.34	1580.32	1585.14	1584.06	1586.13	1587.11	1587.95	1584.02	1582.17	1584.07	1584.06	1585.6	1582.93	1587.24	1582.81	1582.22	1581.97	1585.23	1585.45	1586.01	1586.94	1581.26	1586.64	1588.06	1586.4	1585.52	1585.87	1589.15	1591.04	1586.76	1582.84	1588.18	1591.45	1591.93	1590.69	1585.96	1589.87	1589.34	1589	1588.5
	47.6	1583.25	1581.04	1581.9	1582.15	1584.95	1582.24	1586.21	1580.96	1578.97	1581.86	1583.06	1582.36	1585.54	1585.78	1587.01	1582.97	1585.26	1585.73	1585.69	1585.26	1585.05	1585.15	1584.71	1583.74	1582.18	1580.17	1584.91	1584.79	1589.31	1585.65	1586.45	1591.59	1587.77	1587.63	1585.36	1587.65	1589.98	1584.83	1582.73	1585.2	1590.92	1592.03	1593.76	1589.73	1590.19	1592.01	1589.61	1587.26
	51.7	1583.68	1584.02	1581.62	1581.68	1581.55	1581.68	1584.46	1585.47	1589.71	1585.14	1584.52	1583.87	1582.83	1585.96	1587.04	1588.88	1589.75	1589.95	1585.23	1584.67	1581.7	1583.63	1584.61	1584.17	1585.36	1582.6	1586.71	1583.88	1583.86	1587.21	1591.19	1590.74	1590.54	1584.94	1583.57	1590.88	1585.42	1585.76	1584.2	1584.43	1587.54	1592.74	1591.01	1587.88	1590.93	1589.86	1589.8	1589.04
	55.8	1582.35	1582.1	1583.51	1583.31	1584.01	1586.3	1589.06	1589.07	1590.85	1584.23	1584.01	1584.57	1584.55	1587.4	1585.05	1584.4	1587.33	1584.09	1586.69	1583.8	1584.39	1587.02	1583.98	1584.2	1585.02	1587.22	1587.05	1587.16	1583.27	1584.23	1584.13	1585.47	1586.43	1584.04	1584.57	1588.41	1586.61	1590.56	1586.55	1588.45	1586.27	1588.3	1589.34	1591.07	1591.19	1590.25	1582.85	1583.78
	59.9	1583.57	1585.54	1585.07	1582.97	1583.11	1582.76	1582.61	1584.06	1586.23	1583.65	1582	1584.48	1579.04	1585.61	1588.39	1580.04	1586	1582.53	1584.98	1584.8	1586.37	1588.54	1588.07	1585.04	1586.35	1585.58	1587.72	1588.75	1586.91	1586.73	1588.24	1583.74	1585.04	1586.14	1584.4	1587.53	1586.42	1584.16	1585.21	1589.4	1585.98	1588.73	1585.76	1587.41	1588.13	1589.73	1586.24	1585.49
	64	1581.49	1586.03	1582.35	1586.43	1583.61	1583.62	1585.61	1582.19	1586.38	1583.32	1580.29	1580.98	1581.76	1589.58	1589.59	1587.24	1587.2	1587.3	1589.42	1588.68	1584.5	1589.21	1586.46	1587.84	1587.49	1587.61	1587.08	1588.08	1590.35	1589.43	1592.17	1586.42	1585.25	1586.4	1587.26	1587.42	1589.92	1586.12	1588.05	1585.05	1587.78	1585.52	1586	1586.17	1583.15	1585.23	1587.02	1587.59
	68.1	1583.44	1584.24	1584.51	1580.02	1585.16	1583.46	1584.84	1583	1583.77	1581.73	1587.79	1587.53	1588.13	1588.63	1589.95	1587.22	1585.43	1588.46	1588.3	1586.4	1585.73	1585.83	1590.44	1588.58	1589.32	1590.73	1586.94	1587.59	1587.28	1590.86	1593.1	1587.31	1585.43	1586.36	1591.44	1591.28	1588.67	1588.95	1592.6	1587.38	1590.88	1585.46	1586.39	1588.33	1589.28	1589.43	1586.2	1587.38
	72.2	1583.7	1581.64	1585.79	1584.83	1581.79	1583.99	1582.9	1584.52	1587.07	1585.91	1589.76	1584.66	1586.42	1584.6	1587.42	1587.1	1588.66	1588.08	1587.3	1590.57	1587.59	1587.78	1591.07	1589.39	1586.57	1589.58	1588.03	1588.81	1585.79	1589	1589.15	1587.76	1585.36	1585.54	1591.68	1590.78	1588.45	1589.37	1586.29	1588.89	1585.6	1587.43	1589.52	1587.64	1589.53	1587.64	1587.19	1585.74
	76.3	1582.26	1583.67	1584.14	1583.74	1583.14	1584	1584.46	1584.51	1586.69	1584.6	1586.21	1583.6	1585.96	1587.24	1588.7	1586.54	1586.88	1587.24	1587.63	1588.41	1585.8	1586.56	1588.42	1587.51	1587.28	1589.06	1587.25	1587.78	1586.08	1587.99	1590	1587.43	1585.32	1585.41	1589.56	1590.19	1588.49	1588.17	1588.86	1587.41	1587.32	1586.32	1587.07	1587.13	1588	1588.25	1586.27	1586.06
	80.4	1583.01	1583.26	1584.18	1583.27	1582.55	1583.02	1585.05	1583.52	1586.35	1583.67	1584.36	1584.21	1584.51	1586.74	1588.69	1585.54	1586.88	1587.11	1586.76	1587.6	1585.36	1587.77	1588.2	1586.58	1586.73	1588.08	1587.2	1587.39	1585.84	1587.63	1589.3	1586.48	1585.67	1585.69	1588.32	1588.73	1588.3	1586.75	1586.84	1587.43	1587.19	1586.98	1587.06	1587.8	1587.84	1588.88	1586.18	1585.83
	84.5	1583.64	1583.13	1584.88	1582.7	1582.92	1583.89	1584.5	1583.15	1585.5	1583.95	1585.36	1584.51	1585.39	1587.43	1588.37	1587	1587.12	1587.95	1587.33	1587.84	1586.01	1587.51	1588.39	1587.05	1587.24	1588.52	1587.15	1588.06	1586.31	1588.63	1590.15	1587.58	1584.73	1585.03	1589.12	1589.41	1587.86	1587.68	1588.14	1587.3	1587.75	1586.29	1586.31	1587.32	1587.81	1588.67	1586.57	1586.38
	88.6	1584.04	1583.75	1585.1	1584.01	1582.46	1583.42	1585.41	1583.91	1586.39	1584.4	1583.95	1583.79	1584.74	1587.42	1589.05	1586.05	1587.16	1586.5	1587.27	1588.09	1585.88	1587.46	1587.05	1586.37	1586.56	1587.88	1586.58	1587.94	1585.54	1587.95	1588.89	1586.56	1585.56	1585.36	1587.99	1589.28	1588.37	1586.47	1587.33	1588.24	1587.26	1586.85	1587.35	1587.35	1587.66	1588.87	1586.19	1585.67
	92.7	1583.49	1583.31	1584.55	1583.56	1582.26	1583.73	1584.56	1583.66	1586.03	1584.46	1586.01	1583.86	1585.2	1586.99	1588.8	1586.46	1586.71	1586.94	1586.92	1588.56	1586.25	1587.2	1587.96	1586.23	1586.81	1587.64	1587.53	1587.9	1586.29	1588.9	1588.35	1586.89	1585.42	1584.9	1590.14	1589.19	1588.14	1587.33	1587.49	1587.78	1587.33	1587.49	1586.62	1587.1	1588.21	1588.91	1586.33	1586
	96.8	1584	1583.28	1583.99	1583.21	1582.57	1583.61	1584.43	1583.18	1586.1	1583.64	1585.9	1584.69	1586.34	1586.72	1588.58	1586.76	1586.87	1587.33	1586.67	1588.5	1585.49	1588.16	1588	1587.25	1586.82	1587.97	1587.95	1587.86	1586.14	1588.14	1589.05	1586.77	1585.41	1585.26	1588.83	1589.35	1588.65	1587.13	1587.42	1587.33	1587.56	1587.11	1586.41	1587.25	1588.22	1588.43	1586.23	1586.13
	100.9	1583.51	1583.53	1584.15	1583.48	1581.69	1583.9	1584.75	1583.13	1586.82	1584.34	1585.28	1584.74	1584.79	1587.39	1588.7	1588.03	1587.56	1586.72	1586.97	1588.45	1584.89	1587.59	1586.95	1586.83	1586.44	1587.44	1587.68	1587.88	1586.1	1587.78	1588.71	1586.56	1585.55	1585.58	1587.96	1589	1588.6	1587.27	1586.54	1587.34	1587.51	1587.66	1586.31	1587.25	1588.2	1588.93	1586.85	1586.66
[truncated: 2 more columns]

## Sheet: Figure 2e
GSE-transferred		PMMA-transferred
ωG (cm-1)	ω2D (cm-1)	ωG (cm-1)	ω2D (cm-1)
1578.58	2666.63	1588.64	2667.23
1577.19	2663.26	1590.32	2667.17
1578.94	2666.27	1591.11	2671.77
1579.15	2667.42	1588.66	2670.34
1580.11	2668.9	1588.58	2667.54
1580.77	2670.68	1590.21	2670.5
1581.17	2671.77	1590.85	2671.53
1580.91	2671.01	1597.45	2680.6
1580.95	2670.9	1590.53	2670.21
1580.56	2670.8	1590.61	2670.27
1578.78	2669.41	1590.75	2670.27
1576.19	2668.36	1590.75	2669.91
1579.38	2668.08	1588.14	2668.71
1579.13	2667.84	1590.78	2667.74
1579.23	2667.8	1589.85	2668.38
1577.73	2664.76	1592.04	2668.54
1578.52	2665.64	1590.94	2666.74
1577.51	2664.66	1588.62	2666.53
1578.67	2666.35	1592.55	2672.99
1579.85	2669.36	1591.69	2671.88
1579.65	2668.53	1589.86	2666.45
1578.08	2664.85	1588.33	2663.05
1579.72	2668.42	1590.62	2673.32
1537.73	2670.29	1593.18	2671.98
1580.67	2670.98	1591.66	2668.95
1580.65	2670.63	1590.99	2665.84
1580.29	2670.91	1589.38	2663.67
1578.77	2669.89	1589.42	2665.31
1577.73	2669.54	1591.37	2667.75
1579.4	2670.56	1593.52	2672.83
1579.12	2669.66	1586.12	2665.91
1580.62	2671.19	1588.51	2666.47
1581.05	2672.08	1592.63	2671.17
1580.38	2671.48	1593.8	2673.51
1579.82	2669.88	1593.26	2675.28
1578.97	2667.92	1593.09	2674.01
1579.19	2668.32	1591.05	2671.14
1579.83	2670.21	1590.22	2667.63
1579.47	2668.46	1591.49	2670.1
1579.62	2668.71	1590	2665.58
1580.07	2669	1590.81	2664.34
1579.76	2668.94	1591.48	2668.64
1579.4	2668.04	1587.62	2665.55
1580.46	2671.23	1589.63	2668.26
1578.49	2669.07	1591.27	2668.36
1579.4	2669.65	1590.65	2669.53
1580.72	2671.76	1593.96	2675.84
1580.86	2672.23	1594.45	2676.01
1581.48	2673.02	1595.97	2675.24
1580.21	2670.73	1594.99	2676
1579.88	2669.42	1594.42	2674.17
1581.16	2672.5	1592.33	2671.07
1580.48	2671.42	1590.29	2668.04
1580.23	2670.29	1589.56	2663.11
1579.98	2669.65	1589.7	2665.53
1580.15	2669.88	1588	2665.69
1580.72	2671.16	1590.54	2669.18
1577.27	2663.26	1591.12	2670.57
1579.59	2667.86	1590.8	2671.23
1578.58	2667.75	1590.26	2666.29
1578.25	2668.57	1590.86	2672.75
1579.99	2670.21	1593.08	2670.34
1579.87	2669.14	1593.61	2671.46
1581.11	2671.74	1594.19	2671.62
1580.49	2671.07	1592.21	2670.91
1580.21	2670.26	1593.12	2670.53
1581.3	2672.56	1593.23	2670.27
1580.88	2672.28	1591.84	2667.5
1580.33	2670.49	1592.19	2669.46
1581.08	2672.45	1589.92	2670.14
1581.38	2673.15	1593.65	2674.03
1580.49	2671.15	1591.7	2668.67
1581.63	2672.64	1592.39	2668.83
1581.98	2673.31	1591.93	2670.3
1580.8	2671.15	1589.89	2669.24
1579.44	2669.36	1593.15	2674.38
1579.53	2670.44	1597.59	2678.76
1579.51	2669.13	1594.55	2672.81
1578.18	2667.6	1594.51	2674.68
1579.65	2668.31	1591.39	2672.68
1580.48	2671.07	1592.43	2668.39
1580.66	2671.05	1595.12	2674.55
1579.64	2669.65	1590.42	2668.64
1580.4	2669.89	1587.94	2668.04
1579.98	2668.79	1590.75	2671.91
1579.94	2670.26	1591.86	2670.81
1580.99	2672.3	1594.99	2674.46
1580.94	2672.1	1593.91	2671.13
1580.52	2670.86	1595.18	2675.15
1580.43	2671.45	1590.05	2668.99
1579.7	2669.67	1593.62	2670.35
1580.96	2671.62	1593.24	2669.85
1580.94	2672.12	1594.84	2673.23
1580.9	2671.68	1594.05	2674.77
1579.62	2668.5	1593.87	2671.48
1581.05	2671.76	1592.47	2671.31
1579.03	2668.1	1595.63	2676.86
1578.79	2667.6	1589.06	2668.63
1578.65	2666.65	1590.66	2670.73
1578.65	2667.56	1588.09	2667.88
1580.12	2669.93	1592.45	2669.6
1579.71	2668.42	1596.01	2675.23
1579.5	2668.12	1592.42	2672.23
1579.07	2666.81	1597.2	2677.18
1580.07	2670.3	1591.88	2669.28
1580.25	2671.11	1593.09	2672.26
1581.13	2672.72	1590.87	2671.07
1581.38	2672.57	1592.33	2669.96
1580.84	2672.46	1593.56	2670.04
1579.66	2669.57	1592.7	2669.8
1579.4	2668.99	1591.23	2665.65
1578.55	2666.92	1590.68	2668
1579.81	2668.5	1590.62	2667.87
1579.54	2668.73	1592.18	2670.67
1579.97	2669.41	1590.64	2670.43
1579.04	2668.81	1593.7	2676.3
1580.1	2670.2	1592.85	2671.53
1579.5	2668.6	1593.15	2670.42
1579.49	2667.93	1594.62	2674.04
1580.25	2669.89	1593.9	2672.53
1578.92	2666.75	1590.37	2668.59
1578.88	2666.87	1591.11	2673.87
1579.18	2668.56	1592.44	2674.23
1581.18	2672.03	1592.38	2670.11
1580.47	2672.08	1592.7	2669.35
1581.44	2673.64	1588.6	2675.6
1580.78	2672.46	1590.59	2667.26
1580.49	2670.91	1592.26	2668.71
1579.95	2670.44	1593.02	2669.58
1580.58	2671.35	1591.72	2668.16
1581.01	2671.68	1591.65	2668.59
1579.82	2669.63	1592.06	2671.27
1580.39	2670.49	1591.82	2666.54
1579.87	2670.2	1593.74	2669.63
1580.39	2670.24	1594.91	2674.09
1580.22	2670.2	1591.11	2672.69
1579.51	2668.16	1592.23	2673.71
1578.88	2667.74	1594.85	2678.99
1580.62	2670.95	1591.18	2671.36
1580.37	2670.21	1590.14	2668.69
1579.9	2669.35	1587.99	2667.58
1580.44	2671.32	1589.36	2663.95
1580.69	2670.84	1591.76	2667.61
1580.01	2670.62	1594.89	2674.19
1580.19	2671.25	1593.43	2669.86
1580.81	2671.36	1591.48	2666.81
1579.94	2670.6	1591.61	2667.59
1579.36	2669.13	1589.22	2671.34
1579.32	2668.78	1596.53	2675.01
1580.48	2670.07	1593.42	2673.05
1580.07	2670.27	1592.18	2670.58
1579.15	2668.82	1593.43	2672.63
1580.04	2670.52	1592.84	2671.22
1580.95	2671.67	1592.17	2669.28
1581.27	2671.68	1591.97	2669.03
1579.77	2669.05	1589.23	2664.72
1579.67	2669.11	1589.19	2665.09
1581.41	2672.52	1592.86	2669.45
1580.43	2669.59	1595.47	2679.43
1578.89	2667.93	1593.12	2674.92
1580.47	2671.09	1591.05	2667.49
1580.42	2669.66	1591.98	2669.3
1580.1	2670.26	1591.84	2668.51
1580.42	2670.91	1594.51	2673.04
1579.98	2671.26	1590.78	2667.97
1580.68	2670.97	1591.19	2667.75
1580.69	2671.25	1595.11	2675.7
1579.92	2670.49	1589.95	2670.47
1580.68	2670.66	1587.21	2665.1
1580.54	2670.53	1585.89	2664.44
1580.39	2669.98	1587.28	2666.93
1579.18	2668.81	1589.87	2671.58
1580.11	2670.74	1589.52	2672.15
1581.17	2671.74	1587.93	2672.64
1580.96	2671.61	1587.69	2669.29
1579.36	2668.07	1585.97	2664.55
1580.91	2671.24	1587.83	2670.49
1580.3	2670.02	1588.85	2671.9
1577.83	2665.27	1586.26	2666.92
1579.37	2667.8	1589.2	2670.6
1579.07	2667.41	1586.46	2665.3
1579.21	2668.06	1588.32	2667.56
1580.31	2669.97	1589.51	2668.95
1580.06	2670.05	1586.02	2662.8
1580.02	2671.04	1587.53	2661.62
1580.91	2671.51	1589.23	2665.6
1580.57	2670.27	1590.06	2667.78
1580.2	2669.41	1589.23	2666.94
1579.3	2669.08	1588.08	2667.6
1580.64	2670.72	1590.59	2673.15
1581.62	2673.35	1590.08	2670.68
1579.93	2670.48	1591.81	2673.33
1580.42	2670.66	1592.84	2677.02
1581.08	2671.71	1591.57	2675.31
1579.6	2668.81	1590.84	2672.08
1579.42	2668.96	1590.74	2674.56
1580.93	2671.27	1592.8	2674.6
1578.19	2666.33	1592.67	2673.67
1577.83	2664.49	1591.17	2671.36
1578.8	2667.58	1587.99	2661.11
1579.6	2668.16	1589.62	2663.94
1579.85	2669.08	1591.74	2668.15
1579.21	2668.8	1591.8	2670.33
1579.28	2669.29	1588.77	2666.69
1580.55	2670.83	1590.17	2669.65
1579.79	2668.92	1592.13	2672.74
1577.8	2664.53	1592.67	2673.57
1579.61	2668.87	1592.33	2675.49
1581.29	2672.47	1592.11	2670.82
1581.05	2672.33	1592.15	2671.73
1579.82	2670.68	1591.4	2672.34
1581.08	2671.97	1593.15	2675.2
1581.34	2672.13	1594.66	2677.22
1578.57	2667.63	1593.68	2674.34
1578.8	2668.17	1589.49	2666.32
1579.2	2667.26	1590.36	2664.86
1579.41	2667.35	1590.46	2673.3
1577.53	2664.19	1588.48	2667.52
1578.82	2667.13	1591.63	2676.64
1579.97	2669.93	1590.31	2669.4
1580.11	2669.5	1592.43	2671.47
		1591.88	2670.07
		1590.63	2667.19
		1590.24	2666.86
		1594.27	2677.53

## Sheet: Figure 2f
Г2D (cm-1)
GSE-transferred	PMMA-transferred
29.8759	41.0451
29.7141	36.7855
29.5807	36.4233
31.5624	40.27
30.6959	37.8355
29.7579	40.0977
29.4656	41.0067
30.4255	40.303
29.6908	36.9794
30.4063	39.6654
28.9333	38.9783
28.4144	37.2733
28.159	41.4176
28.9153	38.2581
29.8417	39.6735
30.4036	38.2899
29.5487	37.5523
29.2804	39.2568
29.4428	39.2019
30.7896	37.6811
29.1069	37.5367
29.6789	39.4202
30.1174	38.5001
31.0395	39.1237
30.4107	37.9519
30.1003	39.8943
29.1459	38.7117
29.6474	39.9394
28.7772	37.6726
29.0761	39.2544
31.2743	40.6157
29.62	38.2635
28.9724	36.5695
29.0898	37.5146
30.5217	37.8123
29.9997	39.8377
29.3373	39.6304
29.033	38.0782
28.916	36.5404
30.7807	37.6248
29.0395	37.7463
29.2423	37.3323
30.65	40.4823
29.8499	38.7475
29.1858	37.4138
28.9959	39.0279
29.0033	36.893
28.9143	37.9892
29.6517	36.8268
29.5599	37.8745
30.6233	37.3959
29.871	38.3726
29.1378	38.6208
30.045	37.8809
29.259	38.3057
29.1285	38.3048
28.8598	36.539
28.6877	36.8665
29.081	37.82
31.1317	37.7836
29.0589	38.8571
29.6418	37.7143
30.9046	37.4866
31.1142	36.1075
29.2108	37.7519
29.2365	39.6769
29.4754	36.0306
29.3497	39.4293
29.1008	36.9145
30.0421	37.1371
29.735	38.5024
30.4672	36.9677
31.0793	38.0222
29.3395	39.8606
29.0444	38.7407
29.2572	37.7869
29.2197	39.5509
28.9247	40.3579
29.5245	40.0299
30.3771	40.3432
29.247	39.0506
29.9177	41.7807
30.4432	38.3303
30.5097	38.8852
28.8475	40.349
29.9172	39.807
29.7734	38.7836
29.92	38.4855
29.7084	40.3601
28.9626	36.6834
28.472	39.0734
30.0707	38.7042
29.7288	40.6679
28.8797	39.8827
28.8777	42.1652
29.547	37.1799
29.5035	37.8325
29.2689	39.637
29.8541	38.83
30.9693	40.8254
29.0678	40.0838
30.0508	41.5718
29.8068	39.2558
30.8718	38.5228
28.8519	37.3285
29.1886	39.0308
29.1305	40.0152
29.7943	36.7948
28.9422	39.4715
28.9291	38.974
29.4172	37.1967
29.5404	39.5472
30.0017	37.6835
29.9792	38.6465
29.6655	40.1649
30.3706	38.9087
29.9453	38.8162
29.6141	38.1252
30.6474	40.2525
29.9856	36.6743
29.5888	35.6289
29.3882	36.9757
29.6427	40.9916
29.4255	38.6139
29.1913	39.4222
29.3301	38.5726
29.1292	39.5556
29.2501	38.6142
29.4257	39.1176
29.7307	40.5704
30.7641	38.1844
31.0292	39.1139
31.0449	36.185
30.4535	39.6167
29.6157	39.2781
29.4854	38.3126
29.5833	39.8535
29.8251	39.4437
29.4908	37.1194
29.7236	37.9815
29.2531	38.3212
29.2356	40.1296
29.2345	39.5299
29.4066	44.2447
29.0178	37.6376
29.1756	36.56
28.963	37.1943
29.8033	38.4758
30.2077	38.7228
30.8589	38.3087
30.3952	42.3911
31.2204	37.4905
29.8554	46.3917
30.0382	37.9467
29.6511	37.5091
29.8457	35.3812
30.2787	39.316
31.0503	41.2211
30.7397	39.3251
31.1975	39.2874
31.2771	40.0852
29.9142	41.9745
29.2476	39.495
29.091	41.939
29.3654	37.385
29.2729	38.0466
33.5309	37.0428
31.1272	38.3719
29.9156	39.0193
30.0536	41.2939
30.396	38.6093
30.1364	36.4986
29.6667	36.1337
29.1964	37.1004
29.3302	38.3719
29.4979	38.5061
29.1114	37.1761
29.0505	42.1895
28.6129	38.0947
29.3001	38.1321
31.6926	41.5636
30.823	37.6762
29.9879	39.74
30.2613	40.0469
30.0793	40.6314
31.4122	39.784
29.9563	37.0319
29.5447	35.9283
29.7305	40.3942
28.8876	37.9397
29.764	38.4662
29.6383	36.3006
29.589	40.23
29.7624	38.1393
29.1937	38.0064
28.7842	40.8927
29.0448	37.7048
28.4444	39.6484
28.7251	37.0661
28.5532	39.648
28.2796	38.5405
28.652	37.5052
29.8459	36.5835
30.2935	37.7115
30.0852	36.1302
30.2758	39.1524
29.8868	38.7787
30.096	39.8558
30.3073	40.3465
29.9292	36.7768
29.0229	39.5635
31.6148	41.8236
30.8711	37.311
30.143	39.1295
30.7106	37.5307
29.1192	37.1223
28.7493	41.5852
28.9613	39.3446
28.729	41.3093
28.3776	41.6802
28.7355	37.4017
29.6929	40.3897
29.8471	37.9563
30.0165	38.5492
30.048	37.9772
31.0451	36.8712
30.3554	36.4995
29.9746	38.4611
30.1742	39.647
30.1219	38.3848
29.5956	40.2896
29.7347	40.5219
31.3475	39.6001
29.5269	42.0364
30.1565	41.8051
32.0142	39.908
30.5646	41.7618
31.2	39.3891
29.9678	45.064
30.1111	38.5216
29.3872	37.1747
29.3795	37.3991
29.1422	43.3925
29.3311	42.7182
30.2858	37.0503
31.6092	36.382
30.1676	39.1514
29.2959	37.227
29.857	37.9575
30.146	38.9407
29.8926	42.2751
29.8279	37.3983
29.9998	38.5751
30.3653	39.9721
30.107	45.5686
29.2801	36.9365
28.5383	39.8668
28.5795	37.8557
29.299	39.8285
30.1303	39.2338
29.2465	37.9149
29.0775	39.4552
29.781	39.4738
29.2744	38.3202
29.6005	42.8399
30.1766	40.5258
29.7758	39.6349
29.5086	39.335
30.2543	38.5443
30.0992	39.0179
29.9549	39.8653
30.7219	41.0983
30.0034	37.7429
29.6928	36.4929
30.1043	38.687
29.7648	39.6552
28.9757	39.8566
29.1222	38.6391
29.3163	38.0127
30.125	40.6627
29.0151	38.1005
29.5391	38.0445
29.0746	36.7888
29.4646	37.7907
30.2443	38.1649
30.9878	40.3413
29.8317	40.0414
29.7	38.6947
29.8146	40.6741
30.627	37.3065
30.4821	37.1559
29.6344	37.7131
29.9379	33.7644
30.7158	39.1461
30.3439	38.8711
30.7555	40.4915
29.8506	39.1192
29.0658	39.914
29.575	39.3056
30.2263	37.989
30.3206	38.9839
29.934	40.2255
30.0603	38.4086
29.4587	37.9737
30.0052	38.9235
31.546	39.2922
29.7384	37.1114
29.8162	39.5425
30.8083	37.6737
31.887	36.3158
29.6351	37.9888
29.7505	37.7756
30.2935	36.593
30.2277	36.6921
29.4122	39.5179
30.2042	38.651
30.3109	38.4005
29.7498	39.3522
30.1053	38.4631
30.1472	38.9115
31.0075	38.2212
31.0315	40.6493
30.7011	44.1139
30.3305	39.2718
30.5943	38.2417
30.5833	38.777
30.0987	38.1595
30.4703	42.2195
29.976	38.6666
31.7898	39.215
30.0697	37.8548
29.6591	39.6016
30.1011	39.9385
31.1092	38.5038
29.7531	38.4008
29.8009	37.3996
29.6289	36.79
30.1773	38.9104
29.8876	40.6665
30.1805	37.4261
30.5027	37.6454
31.054	36.995
31.3484	38.6662
30.359	37.8761
31.8125	36.9694
30.1281	38.2321
29.4656	39.4295
29.5378	38.3035
28.9816	37.2506
30.369	39.172
30.1077	41.6197
29.816	39.1823
29.8398	40.3715
29.3838	37.4608
30.1558	40.5665
30.3442	39.6553
30.2656	38.2441
29.8505	38.3997
30.5996	41.2573
29.8971	37.3663
29.682	39.5299
29.4978	39.5069
31.0031	39.2196
30.622	39.8192
29.4126	39.6428
28.7876	41.1684
29.1031	39.2914
29.3873	38.7273
29.8663	50.4289
30.4495	37.7707
32.1491	42.4102
30.0613	38.7871
29.8471	35.9508
30.101	39.3329
30.5609	38.0362
30.3021	37.1623
30.0083	39.3569
29.6482	36.9735
30.2094	36.4941
29.991	42.6271
29.4422	37.872
29.2186	39.4022
31.0359	42.5624
31.468	39.4797
30.1538	37.3128
28.6323	41.2189
28.7282	39.0863
28.7434	36.8856
29.1583	43.4264
30.8371	37.8419
30.4135	37.5507
29.9516	38.5375
29.2364	38.4282
28.8175	42.5195
29.3757	38.5915
30.1595	36.4148
30.4994	37.8582
29.6585	37.4714
29.7841	40.7317
29.6732	36.6737

[truncated: 24 more sheets: Figure 3a, Figure 3b, Figure 3c, Figure 3e, Figure 3f, Figure 3g, Figure 3h, Figure 4e, Figure 4f, Figure S8b, Figure S10a, Figure S12c, Figure S14c, Figure 15b, Figure 15d, Figure 16b, Figure 18c, Figure 19a, Figure 19b, Figure 20b …]
